# Supplementary material for: Environmental stress shapes persistence-like phenotypes and genomic changes in Escherichia coli and Morganella morganii: an exploratory study
Source: Front Microbiol. 2026 Mar 17;17:1749211. doi: 10.3389/fmicb.2026.1749211 (PMC13036971; doi:10.3389/fmicb.2026.1749211)
Supplement: Supplementary file 2 [file Data_Sheet_1.xlsx]

## Sheet: EC1
CHROM	POS	TYPE	REF	ALT	EVIDENCE	FTYPE	STRAND	NT_POS	AA_POS	EFFECT	LOCUS_TAG	GENE	PRODUCT
NC_000913.3	3622	snp	A	T	T:46 A:0	CDS	+	822/933	274/310	missense_variant c.822A>T p.Glu274Asp	PICPPNBC_00002	thrB	Homoserine kinase
NC_000913.3	4441	complex	GA	AG	AG:37 GA:0	CDS	+	708/1287	236/428	missense_variant c.708_709delGAinsAG p.Thr237Ala	PICPPNBC_00003	thrC	Threonine synthase
NC_000913.3	5279	snp	G	T	T:39 G:0	CDS	+	46/297	16/98	missense_variant c.46G>T p.Val16Phe	PICPPNBC_00004		hypothetical protein
NC_000913.3	5732	snp	T	G	G:21 T:0	CDS	-	728/777	243/258	missense_variant c.728A>C p.Asp243Ala	PICPPNBC_00005	yaaA	Peroxide stress resistance protein YaaA
NC_000913.3	6580	snp	A	C	C:35 A:0	CDS	-	1380/1431	460/476	missense_variant c.1380T>G p.Asp460Glu	PICPPNBC_00006	alsT	Amino-acid carrier protein AlsT
NC_000913.3	9147	snp	A	G	G:62 A:0	CDS	+	910/954	304/317	missense_variant c.910A>G p.Ile304Val	PICPPNBC_00007	talB	Transaldolase B
NC_000913.3	9881	snp	C	A	A:55 C:0	CDS	+	576/588	192/195	missense_variant c.576C>A p.Asp192Glu	PICPPNBC_00008	mog	Molybdopterin adenylyltransferase
NC_000913.3	10173	snp	C	T	T:43 C:0	CDS	-	322/567	108/188	missense_variant c.322G>A p.Val108Ile	PICPPNBC_00009	satP	Succinate-acetate/proton symporter SatP
NC_000913.3	14232	snp	G	A	A:52 G:0	CDS	+	65/1131	22/376	missense_variant c.65G>A p.Arg22Lys	PICPPNBC_00013	dnaJ	Chaperone protein DnaJ
NC_000913.3	17555	complex	ATCCTG	GTATTA	GTATTA:32 ATCCTG:0	CDS	+	67/1167	23/388	missense_variant c.67_72delATCCTGinsGTATTA p.Ile23Val	PICPPNBC_00017	nhaA	Na(+)/H(+) antiporter NhaA
NC_000913.3	22625	complex	GTG	ATT	ATT:49 GTG:0	CDS	+	235/2817	79/938	missense_variant c.235_237delGTGinsATT p.Val79Ile	PICPPNBC_00023	ileS	Isoleucine--tRNA ligase
NC_000913.3	25457	snp	C	T	T:51 C:0	CDS	+	251/495	84/164	missense_variant c.251C>T p.Ala84Val	PICPPNBC_00024	lspA	Lipoprotein signal peptidase
NC_000913.3	27297	snp	G	A	A:37 G:0	CDS	+	5/915	2/304	missense_variant c.5G>A p.Arg2His	PICPPNBC_00027	rihC	Non-specific ribonucleoside hydrolase RihC
NC_000913.3	28578	snp	G	A	A:41 G:0	CDS	+	205/822	69/273	missense_variant c.205G>A p.Val69Ile	PICPPNBC_00028	dapB	4-hydroxy-tetrahydrodipicolinate reductase
NC_000913.3	30149	snp	G	C	C:51 G:0	CDS	+	499/1149	167/382	missense_variant c.499G>C p.Ala167Pro	PICPPNBC_00029	carA	Carbamoyl-phosphate synthase small chain
NC_000913.3	31263	complex	ACACACG	TCATTCA	TCATTCA:46 ACACACG:0	CDS	+	447/3222	149/1073	missense_variant c.447_453delACACACGinsTCATTCA p.Thr151Ser	PICPPNBC_00030	carB	Carbamoyl-phosphate synthase large chain
NC_000913.3	34869	snp	A	G	G:37 A:0	CDS	-	503/591	168/196	missense_variant c.503T>C p.Val168Ala	PICPPNBC_00032	yrdA_1	Protein YrdA
NC_000913.3	35640	snp	T	C	C:43 T:0	CDS	-	523/786	175/261	missense_variant c.523A>G p.Ile175Val	PICPPNBC_00033	caiD	Carnitinyl-CoA dehydratase
NC_000913.3	36493	complex	CGGGTGCGC	GGGATGGGT	GGGATGGGT:36 CGGGTGCGC:0	CDS	-	1332/1554	442/517	missense_variant c.1324_1332delGCGCACCCGinsACCCATCCC p.Ala442Thr	PICPPNBC_00034	caiC	Crotonobetaine/carnitine--CoA ligase
NC_000913.3	38212	snp	T	C	C:70 T:0	CDS	-	904/1218	302/405	missense_variant c.904A>G p.Thr302Ala	PICPPNBC_00035	caiB	L-carnitine CoA-transferase
NC_000913.3	40422	snp	C	A	A:54 C:0	CDS	-	1510/1515	504/504	missense_variant c.1510G>T p.Asp504Tyr	PICPPNBC_00037	caiT_1	L-carnitine/gamma-butyrobetaine antiporter
NC_000913.3	42710	complex	CACTG	TACTT	TACTT:45 CACTG:0	CDS	+	308/771	103/256	missense_variant c.308_312delCACTGinsTACTT p.Ala103Val	PICPPNBC_00038	fixA_1	Protein FixA
NC_000913.3	43354	snp	A	G	G:50 A:0	CDS	+	167/942	56/313	missense_variant c.167A>G p.Asn56Ser	PICPPNBC_00039	fixB_1	Protein FixB
NC_000913.3	45309	snp	G	A	A:55 G:0	CDS	+	1130/1287	377/428	missense_variant c.1130G>A p.Ser377Asn	PICPPNBC_00040	thi4	Thiamine thiazole synthase
NC_000913.3	45614	snp	A	G	G:49 A:1	CDS	+	152/288	51/95	missense_variant c.152A>G p.Gln51Arg	PICPPNBC_00041	fixX_1	Ferredoxin-like protein FixX
NC_000913.3	46478	snp	T	G	G:57 T:0	CDS	+	672/1332	224/443	missense_variant c.672T>G p.Asp224Glu	PICPPNBC_00042	ygcS_1	Inner membrane metabolite transport protein YgcS
NC_000913.3	48033	snp	T	G	G:58 T:0	CDS	+	265/1863	89/620	missense_variant c.265T>G p.Cys89Gly	PICPPNBC_00044	kefC_1	Glutathione-regulated potassium-efflux system protein KefC
NC_000913.3	50558	snp	C	T	T:45 C:0	CDS	-	665/843	222/280	missense_variant c.665G>A p.Ser222Asn	PICPPNBC_00046	apaH	Bis(5'-nucleosyl)-tetraphosphatase [symmetrical]
NC_000913.3	51724	snp	T	C	C:39 T:0	CDS	-	707/822	236/273	missense_variant c.707A>G p.Glu236Gly	PICPPNBC_00048	rsmA	Ribosomal RNA small subunit methyltransferase A
NC_000913.3	52712	mnp	CG	TT	TT:38 CG:0	CDS	-	705/990	235/329	missense_variant c.704_705delCGinsAA p.Ala235Glu	PICPPNBC_00049	pdxA	4-hydroxythreonine-4-phosphate dehydrogenase
NC_000913.3	55256	snp	C	A	A:53 C:0	CDS	-	1854/2355	618/784	missense_variant c.1854G>T p.Glu618Asp	PICPPNBC_00051	lptD	LPS-assembly protein LptD
NC_000913.3	57928	snp	A	T	T:55 A:0	CDS	+	565/816	189/271	missense_variant c.565A>T p.Thr189Ser	PICPPNBC_00052	djlA	Co-chaperone protein DjlA
NC_000913.3	60301	snp	T	C	C:54 T:1	CDS	-	46/660	16/219	missense_variant c.46A>G p.Ile16Val	PICPPNBC_00055	rluA	Dual-specificity RNA pseudouridine synthase RluA
NC_000913.3	61288	complex	TTG	CTC	CTC:38 TTG:0	CDS	-	1977/2907	659/968	missense_variant c.1975_1977delCAAinsGAG p.Gln659Glu	PICPPNBC_00056	rapA	RNA polymerase-associated protein RapA
NC_000913.3	63639	snp	T	A	A:53 T:0	CDS	-	2142/2352	714/783	missense_variant c.2142A>T p.Gln714His	PICPPNBC_00057	polB	DNA polymerase II
NC_000913.3	66178	complex	TG	GA	GA:69 TG:0	CDS	-	373/696	124/231	missense_variant c.372_373delCAinsTC p.Thr125Pro	PICPPNBC_00058	araD	L-ribulose-5-phosphate 4-epimerase AraD
NC_000913.3	67258	complex	TGCG	CACA	CACA:47 TGCG:1	CDS	-	1080/1503	359/500	missense_variant c.1077_1080delCGCAinsTGTG p.Ala360Val	PICPPNBC_00059	araA	L-arabinose isomerase
NC_000913.3	68359	snp	C	G	G:64 C:0	CDS	-	1690/1701	564/566	missense_variant c.1690G>C p.Ala564Pro	PICPPNBC_00060	araB	Ribulokinase
NC_000913.3	70551	complex	GGTG	CATA	CATA:41 GGTG:0	CDS	+	165/879	55/292	missense_variant c.165_168delGGTGinsCATA p.Val56Ile	PICPPNBC_00061	araC	Arabinose operon regulatory protein
NC_000913.3	71542	complex	TATTGGCTGCTTGA	CGTCGGTTGCCTGC	CGTCGGTTGCCTGC:38 TATTGGCTGCTTGA:0	CDS	+	192/765	64/254	missense_variant c.192_205delTATTGGCTGCTTGAinsCGTCGGTTGCCTGC p.IleGlyCysLeuMet65ValGlyCysLeuLeu	PICPPNBC_00062	yabI	Inner membrane protein YabI
NC_000913.3	72235	mnp	CG	TT	TT:40 CG:0	CDS	-	693/699	231/232	missense_variant c.692_693delCGinsAA p.Thr231Lys	PICPPNBC_00063	thiQ	Thiamine import ATP-binding protein ThiQ
NC_000913.3	74598	snp	T	G	G:43 T:0	CDS	-	883/984	295/327	missense_variant c.883A>C p.Lys295Gln	PICPPNBC_00065	thiB	Thiamine-binding periplasmic protein
NC_000913.3	75752	complex	CAATAA	GATAAG	GATAAG:25 CAATAA:0	CDS	-	1548/1656	515/551	missense_variant c.1543_1548delTTATTGinsCTTATC p.Leu516Ile	PICPPNBC_00066	sgrR_1	HTH-type transcriptional regulator SgrR
NC_000913.3	81000	snp	C	G	G:71 C:0	CDS	-	959/1092	320/363	missense_variant c.959G>C p.Cys320Ser	PICPPNBC_00071	leuB	3-isopropylmalate dehydrogenase
NC_000913.3	82207	snp	T	G	G:59 T:0	CDS	-	1323/1572	441/523	missense_variant c.1323A>C p.Glu441Asp	PICPPNBC_00072	leuA	2-isopropylmalate synthase
NC_000913.3	84501	snp	T	C	C:52 T:0	CDS	+	134/945	45/314	missense_variant c.134T>C p.Val45Ala	PICPPNBC_00073	leuO	HTH-type transcriptional regulator LeuO
NC_000913.3	86193	complex	TACTA	GACCT	GACCT:34 TACTA:0	CDS	+	564/1725	188/574	missense_variant c.564_568delTACTAinsGACCT p.Thr190Ser	PICPPNBC_00074	ilvI	Acetolactate synthase isozyme 3 large subunit
NC_000913.3	87742	snp	G	A	A:55 G:0	CDS	+	386/492	129/163	missense_variant c.386G>A p.Gly129Asp	PICPPNBC_00075	ilvH	Acetolactate synthase isozyme 3 small subunit
NC_000913.3	89754	snp	T	C	C:46 T:0	CDS	+	121/459	41/152	missense_variant c.121T>C p.Tyr41His	PICPPNBC_00077	mraZ	Transcriptional regulator MraZ
NC_000913.3	92109	snp	G	A	A:57 G:0	CDS	+	697/1767	233/588	missense_variant c.697G>A p.Ala233Thr	PICPPNBC_00080	ftsI	Peptidoglycan D,D-transpeptidase FtsI
NC_000913.3	93575	snp	T	C	C:31 T:0	CDS	+	410/1488	137/495	missense_variant c.410T>C p.Ile137Thr	PICPPNBC_00081	murE	UDP-N-acetylmuramoyl-L-alanyl-D-glutamate--2, 6-diaminopimelate ligase
NC_000913.3	95572	snp	C	T	T:41 C:0	CDS	+	923/1359	308/452	missense_variant c.923C>T p.Ala308Val	PICPPNBC_00082	murF	UDP-N-acetylmuramoyl-tripeptide--D-alanyl-D- alanine ligase
NC_000913.3	97255	snp	A	G	G:52 A:0	CDS	+	169/1317	57/438	missense_variant c.169A>G p.Ser57Gly	PICPPNBC_00084	murD	UDP-N-acetylmuramoylalanine--D-glutamate ligase
NC_000913.3	100341	snp	C	T	T:49 C:1	CDS	+	698/1068	233/355	missense_variant c.698C>T p.Ala233Val	PICPPNBC_00086	murG	UDP-N-acetylglucosamine--N-acetylmuramyl- (pentapeptide) pyrophosphoryl-undecaprenol N-acetylglucosamine transferase
NC_000913.3	102098	snp	G	A	A:47 G:0	CDS	+	1334/1476	445/491	missense_variant c.1334G>A p.Arg445Gln	PICPPNBC_00087	murC	UDP-N-acetylmuramate--L-alanine ligase
NC_000913.3	102547	complex	AG	GA	GA:45 AG:0	CDS	+	315/921	105/306	missense_variant c.315_316delAGinsGA p.Gly106Ser	PICPPNBC_00088	ddlB	D-alanine--D-alanine ligase B
NC_000913.3	103604	snp	A	T	T:49 A:0	CDS	+	450/831	150/276	missense_variant c.450A>T p.Glu150Asp	PICPPNBC_00089	ftsQ	Cell division protein FtsQ
NC_000913.3	107642	snp	G	T	T:45 G:0	CDS	+	13/588	5/195	missense_variant c.13G>T p.Ala5Ser	PICPPNBC_00093	secM	Secretion monitor
NC_000913.3	108383	snp	G	T	T:43 G:3	CDS	+	105/2706	35/901	missense_variant c.105G>T p.Met35Ile	PICPPNBC_00094	secA	Protein translocase subunit SecA
NC_000913.3	111149	snp	C	T	T:39 C:0	CDS	+	106/390	36/129	missense_variant c.106C>T p.Pro36Ser	PICPPNBC_00095	mutT	8-oxo-dGTP diphosphatase
NC_000913.3	111908	snp	G	C	C:56 G:0	CDS	-	692/744	231/247	missense_variant c.692C>G p.Thr231Ser	PICPPNBC_00097	zapD	Cell division protein ZapD
NC_000913.3	113570	snp	A	C	C:55 A:0	CDS	+	127/1044	43/347	missense_variant c.127A>C p.Ser43Arg	PICPPNBC_00099	guaC	GMP reductase
NC_000913.3	114666	snp	T	A	A:47 T:0	CDS	-	1059/1203	353/400	missense_variant c.1059A>T p.Glu353Asp	PICPPNBC_00100	epsF	Type II secretion system protein F
NC_000913.3	116301	snp	G	A	A:55 G:0	CDS	-	799/1386	267/461	missense_variant c.799C>T p.Pro267Ser	PICPPNBC_00101	epsE	Type II secretion system protein E
NC_000913.3	118339	snp	A	G	G:60 A:0	CDS	-	307/894	103/297	missense_variant c.307T>C p.Ser103Pro	PICPPNBC_00103	nadC	Nicotinate-nucleotide pyrophosphorylase [carboxylating]
NC_000913.3	118758	snp	T	C	C:38 T:0	CDS	+	26/552	9/183	missense_variant c.26T>C p.Val9Ala	PICPPNBC_00104	ampD	1,6-anhydro-N-acetylmuramyl-L-alanine amidase AmpD
NC_000913.3	119413	snp	G	T	T:56 G:0	CDS	+	133/855	45/284	missense_variant c.133G>T p.Gly45Cys	PICPPNBC_00105	ampE	Protein AmpE
NC_000913.3	120998	snp	G	C	C:43 G:0	CDS	-	551/1371	184/456	missense_variant c.551C>G p.Thr184Ser	PICPPNBC_00106	aroP	Aromatic amino acid transport protein AroP
NC_000913.3	126292	snp	C	T	T:30 C:0	CDS	+	598/1893	200/630	missense_variant c.598C>T p.Pro200Ser	PICPPNBC_00109	aceF	Dihydrolipoyllysine-residue acetyltransferase component of pyruvate dehydrogenase complex
NC_000913.3	131825	snp	A	G	G:42 A:0	CDS	+	211/2598	71/865	missense_variant c.211A>G p.Ile71Val	PICPPNBC_00112	acnB	Aconitate hydratase B
NC_000913.3	135498	snp	C	T	T:46 C:0	CDS	-	85/795	29/264	missense_variant c.85G>A p.Ala29Thr	PICPPNBC_00114	speD	S-adenosylmethionine decarboxylase proenzyme
NC_000913.3	135663	snp	T	C	C:38 T:0	CDS	-	802/867	268/288	missense_variant c.802A>G p.Ile268Val	PICPPNBC_00115	speE	Polyamine aminopropyltransferase
NC_000913.3	137654	complex	GCGCC	ACGCA	ACGCA:47 GCGCC:0	CDS	+	572/1551	191/516	missense_variant c.572_576delGCGCCinsACGCA p.Ser191Asn	PICPPNBC_00117	cueO	Blue copper oxidase CueO
NC_000913.3	139767	complex	CT	TC	TC:50 CT:0	CDS	-	1459/2391	486/796	missense_variant c.1458_1459delAGinsGA p.Val487Ile	PICPPNBC_00118	gcd	Quinoprotein glucose dehydrogenase
NC_000913.3	143700	snp	G	A	A:41 G:0	CDS	+	922/927	308/308	missense_variant c.922G>A p.Ala308Thr	PICPPNBC_00121	yadG	putative ABC transporter ATP-binding protein YadG
NC_000913.3	147051	complex	GATA	TATC	TATC:62 GATA:0	CDS	+	84/903	28/300	missense_variant c.84_87delGATAinsTATC p.Glu28Asp	PICPPNBC_00126		ISNCY family transposase ISSen7
NC_000913.3	148026	snp	G	T	T:27 G:0	CDS	-	770/852	257/283	missense_variant c.770C>A p.Thr257Asn	PICPPNBC_00127	panC	Pantothenate synthetase
NC_000913.3	149117	snp	T	C	C:49 T:0	CDS	-	485/795	162/264	missense_variant c.485A>G p.Gln162Arg	PICPPNBC_00128	panB	3-methyl-2-oxobutanoate hydroxymethyltransferase
NC_000913.3	151359	snp	T	C	C:48 T:0	CDS	-	241/597	81/198	missense_variant c.241A>G p.Ile81Val	PICPPNBC_00130	yadK	putative fimbrial-like protein YadK
NC_000913.3	151683	mnp	GT	AC	AC:61 GT:0	CDS	-	549/606	183/201	missense_variant c.548_549delACinsGT p.Asn183Ser	PICPPNBC_00131	yadL	putative fimbrial-like protein YadL
NC_000913.3	152283	snp	T	A	A:48 T:0	CDS	-	530/570	177/189	missense_variant c.530A>T p.Asn177Ile	PICPPNBC_00132	yadM	putative fimbrial-like protein YadM
NC_000913.3	152891	mnp	GG	AA	AA:53 GG:0	CDS	-	2536/2598	845/865	missense_variant c.2535_2536delCCinsTT p.Pro846Ser	PICPPNBC_00133	htrE	Outer membrane usher protein HtrE
NC_000913.3	155467	snp	C	A	A:45 C:0	CDS	-	735/741	245/246	missense_variant c.735G>T p.Arg245Ser	PICPPNBC_00134	yadV	putative fimbrial chaperone YadV
NC_000913.3	156825	snp	G	C	C:13 G:0	CDS	-	59/585	20/194	missense_variant c.59C>G p.Thr20Ser	PICPPNBC_00135	yadN	putative fimbrial-like protein YadN
NC_000913.3	157543	snp	A	T	T:44 A:0	CDS	-	190/480	64/159	missense_variant c.190T>A p.Ser64Thr	PICPPNBC_00136	folK	2-amino-4-hydroxy-6- hydroxymethyldihydropteridine pyrophosphokinase
NC_000913.3	157734	complex	CG	TA	TA:41 CG:0	CDS	-	1360/1365	453/454	missense_variant c.1359_1360delCGinsTA p.Ala454Thr	PICPPNBC_00137	pcnB	Poly(A) polymerase I
NC_000913.3	159305	snp	C	T	T:50 C:0	CDS	-	808/927	270/308	missense_variant c.808G>A p.Ala270Thr	PICPPNBC_00138	gluQ	Glutamyl-Q tRNA(Asp) synthetase
NC_000913.3	160832	snp	T	G	G:41 T:0	CDS	-	655/705	219/234	missense_variant c.655A>C p.Ile219Leu	PICPPNBC_00140	sfsA	Sugar fermentation stimulation protein A
NC_000913.3	161590	snp	C	T	T:53 C:0	CDS	-	442/531	148/176	missense_variant c.442G>A p.Ala148Thr	PICPPNBC_00141	thpR	RNA 2',3'-cyclic phosphodiesterase
NC_000913.3	162147	complex	ACCGCT	GCTGCC	GCTGCC:40 ACCGCT:0	CDS	+	43/2430	15/809	missense_variant c.43_48delACCGCTinsGCTGCC p.Thr15Ala	PICPPNBC_00142	hrpB	ATP-dependent RNA helicase HrpB
NC_000913.3	166502	snp	G	T	T:38 G:0	CDS	+	1773/2535	591/844	missense_variant c.1773G>T p.Glu591Asp	PICPPNBC_00143	mrcB	Penicillin-binding protein 1B
NC_000913.3	167798	complex	CACGCCGGGTGTCT	TACCCCTGGCGTTG	TACCCCTGGCGTTG:13 CACGCCGGGTGTCT:0	CDS	+	315/2244	105/747	missense_variant c.315_328delCACGCCGGGTGTCTinsTACCCCTGGCGTTG p.Ser110Ala	PICPPNBC_00144	fhuA	Ferrichrome outer membrane transporter/phage receptor
NC_000913.3	169985	snp	C	A	A:42 C:1	CDS	+	208/798	70/265	missense_variant c.208C>A p.Leu70Ile	PICPPNBC_00145	fhuC	Iron(3+)-hydroxamate import ATP-binding protein FhuC
NC_000913.3	170669	snp	C	T	T:41 C:0	CDS	+	95/891	32/296	missense_variant c.95C>T p.Ala32Val	PICPPNBC_00146	fhuD	Iron(3+)-hydroxamate-binding protein FhuD
NC_000913.3	171490	snp	C	T	T:57 C:0	CDS	+	29/1983	10/660	missense_variant c.29C>T p.Ala10Val	PICPPNBC_00147	fhuB	Iron(3+)-hydroxamate import system permease protein FhuB
NC_000913.3	173766	snp	C	A	A:56 C:0	CDS	-	1117/1281	373/426	missense_variant c.1117G>T p.Ala373Ser	PICPPNBC_00148	hemL	Glutamate-1-semialdehyde 2,1-aminomutase
NC_000913.3	175592	complex	GCTTGATA	ACTCGATG	ACTCGATG:45 GCTTGATA:0	CDS	+	486/1422	162/473	missense_variant c.486_493delGCTTGATAinsACTCGATG p.Ile165Val	PICPPNBC_00149	clcA	H(+)/Cl(-) exchange transporter ClcA
NC_000913.3	179521	complex	AGCATACGGCCTG	GACGTATGGTCTC	GACGTATGGTCTC:35 AGCATACGGCCTG:0	CDS	+	285/1518	95/505	missense_variant c.285_297delAGCATACGGCCTGinsGACGTATGGTCTC p.Ala96Thr	PICPPNBC_00154	dgt	Deoxyguanosinetriphosphate triphosphohydrolase
NC_000913.3	181179	snp	A	C	C:45 A:0	CDS	+	296/1425	99/474	missense_variant c.296A>C p.Gln99Pro	PICPPNBC_00155	degP	Periplasmic serine endoprotease DegP
NC_000913.3	183408	snp	A	G	G:54 A:0	CDS	+	946/1158	316/385	missense_variant c.946A>G p.Thr316Ala	PICPPNBC_00156	cdaR	Carbohydrate diacid regulator
NC_000913.3	185674	mnp	CG	TA	TA:36 CG:0	CDS	-	274/825	91/274	missense_variant c.273_274delCGinsTA p.Asp92Asn	PICPPNBC_00159	dapD	2,3,4,5-tetrahydropyridine-2,6-dicarboxylate N-succinyltransferase
NC_000913.3	186372	complex	TTG	CTA	CTA:41 TTG:0	CDS	-	2279/2673	759/890	missense_variant c.2277_2279delCAAinsTAG p.Asn760Ser	PICPPNBC_00160	glnD	Bifunctional uridylyltransferase/uridylyl-removing enzyme
NC_000913.3	193794	snp	G	A	A:55 G:0	CDS	+	274/1197	92/398	missense_variant c.274G>A p.Glu92Lys	PICPPNBC_00166	dxr	1-deoxy-D-xylulose 5-phosphate reductoisomerase
NC_000913.3	196037	snp	C	A	A:40 C:0	CDS	+	253/750	85/249	missense_variant c.253C>A p.Leu85Ile	PICPPNBC_00169	cdsA	Phosphatidate cytidylyltransferase
NC_000913.3	201640	snp	A	G	G:57 A:0	CDS	+	670/1026	224/341	missense_variant c.670A>G p.Ile224Val	PICPPNBC_00173	lpxD_1	UDP-3-O-(3-hydroxymyristoyl)glucosamine N-acyltransferase
NC_000913.3	203442	snp	A	G	G:32 A:0	CDS	+	95/1149	32/382	missense_variant c.95A>G p.His32Arg	PICPPNBC_00176	lpxB	Lipid-A-disaccharide synthase
NC_000913.3	204665	snp	A	G	G:39 A:0	CDS	+	173/597	58/198	missense_variant c.173A>G p.Tyr58Cys	PICPPNBC_00177	rnhB	Ribonuclease HII
NC_000913.3	205696	complex	GCG	TCA	TCA:35 GCG:0	CDS	+	571/3483	191/1160	missense_variant c.571_573delGCGinsTCA p.Ala191Ser	PICPPNBC_00178	dnaE	DNA polymerase III subunit alpha
NC_000913.3	210042	snp	G	A	A:57 G:0	CDS	+	364/2142	122/713	missense_variant c.364G>A p.Asp122Asn	PICPPNBC_00180	ldcC	Constitutive lysine decarboxylase
NC_000913.3	212361	snp	A	T	T:34 A:0	CDS	+	31/1299	11/432	missense_variant c.31A>T p.Thr11Ser	PICPPNBC_00182	tilS	tRNA(Ile)-lysidine synthase
NC_000913.3	213757	complex	TCG	GCA	GCA:34 TCG:0	CDS	-	182/261	60/86	missense_variant c.180_182delCGAinsTGC p.Glu61Ala	PICPPNBC_00183	rof	Protein rof
NC_000913.3	214606	snp	A	G	G:52 A:0	CDS	+	316/546	106/181	missense_variant c.316A>G p.Thr106Ala	PICPPNBC_00185	yaeQ	putative protein YaeQ
NC_000913.3	214871	complex	TGAGC	CGAGT	CGAGT:51 TGAGC:0	CDS	+	39/423	13/140	missense_variant c.39_43delTGAGCinsCGAGT p.Leu15Phe	PICPPNBC_00186	arfB	Peptidyl-tRNA hydrolase ArfB
NC_000913.3	215677	snp	G	C	C:45 G:0	CDS	+	409/711	137/236	missense_variant c.409G>C p.Ala137Pro	PICPPNBC_00187	nlpE	Lipoprotein NlpE
NC_000913.3	217084	snp	T	A	A:44 T:0	CDS	-	1692/1719	564/572	missense_variant c.1692A>T p.Glu564Asp	PICPPNBC_00189	proS	Proline--tRNA ligase
NC_000913.3	219105	mnp	TC	AA	AA:53 TC:0	CDS	-	490/708	163/235	missense_variant c.489_490delGAinsTT p.Ser164Cys	PICPPNBC_00190	trmO	tRNA (adenine(37)-N6)-methyltransferase
NC_000913.3	221456	snp	C	T	T:45 C:0	CDS	-	166/654	56/217	missense_variant c.166G>A p.Val56Ile	PICPPNBC_00193	metI	D-methionine transport system permease protein MetI
NC_000913.3	222297	snp	C	T	T:37 C:0	CDS	-	349/1032	117/343	missense_variant c.349G>A p.Val117Ile	PICPPNBC_00194	metN	Methionine import ATP-binding protein MetN
NC_000913.3	223181	snp	C	T	T:37 C:0	CDS	+	349/576	117/191	missense_variant c.349C>T p.Leu117Phe	PICPPNBC_00195	gmhB	D-glycero-beta-D-manno-heptose-1,7-bisphosphate 7-phosphatase
NC_000913.3	229234	snp	T	A	A:56 T:0	CDS	+	68/804	23/267	missense_variant c.68T>A p.Ile23Lys	PICPPNBC_00202	dkgB	2,5-diketo-D-gluconic acid reductase B
NC_000913.3	230111	snp	C	T	T:75 C:0	CDS	-	771/915	257/304	missense_variant c.771G>A p.Met257Ile	PICPPNBC_00203	dmlR_1	HTH-type transcriptional regulator DmlR
NC_000913.3	232080	snp	C	T	T:31 C:2	CDS	+	155/624	52/207	missense_variant c.155C>T p.Ala52Val	PICPPNBC_00205	ycgJ	putative methyltransferase YcgJ
NC_000913.3	234334	snp	T	C	C:56 T:0	CDS	-	449/756	150/251	missense_variant c.449A>G p.Lys150Arg	PICPPNBC_00207	gloB	Hydroxyacylglutathione hydrolase GloB
NC_000913.3	235813	snp	C	T	T:53 C:1	CDS	-	190/468	64/155	missense_variant c.190G>A p.Glu64Lys	PICPPNBC_00209	rnhA	Ribonuclease HI
NC_000913.3	236664	snp	G	A	A:50 G:0	CDS	+	607/741	203/246	missense_variant c.607G>A p.Ala203Thr	PICPPNBC_00210	dnaQ	DNA polymerase III subunit epsilon
NC_000913.3	239485	complex	TGC	CAT	CAT:10 TGC:0	CDS	-	705/771	235/256	missense_variant c.703_705delGCAinsATG p.Ala235Met	PICPPNBC_00215	yafV	Omega-amidase YafV
NC_000913.3	241013	complex	AC	GT	GT:46 AC:0	CDS	-	2291/2445	764/814	missense_variant c.2290_2291delGTinsAC p.Val764Thr	PICPPNBC_00217	fadE	Acyl-coenzyme A dehydrogenase
NC_000913.3	247698	complex	GA	AG	AG:29 GA:0	CDS	+	62/498	21/165	missense_variant c.62_63delGAinsAG p.Arg21Gln	PICPPNBC_00224	rayT	REP-associated tyrosine transposase
NC_000913.3	248762	mnp	TG	CA	CA:34 TG:0	CDS	-	1336/1740	445/579	missense_variant c.1335_1336delCAinsTG p.Thr446Ala	PICPPNBC_00225	flhA_1	Flagellar biosynthesis protein FlhA
NC_000913.3	250660	snp	T	G	G:46 T:0	CDS	+	469/636	157/211	missense_variant c.469T>G p.Ser157Ala	PICPPNBC_00226	lafU	Chemotaxis protein LafU
NC_000913.3	251408	snp	G	A	A:34 G:1	CDS	+	511/1056	171/351	missense_variant c.511G>A p.Ala171Thr	PICPPNBC_00227	dinB	DNA polymerase IV
NC_000913.3	252823	snp	T	G	G:41 T:0	CDS	+	37/375	13/124	missense_variant c.37T>G p.Ser13Ala	PICPPNBC_00230	yafP	putative N-acetyltransferase YafP
NC_000913.3	253753	snp	G	A	A:22 G:0	CDS	+	52/501	18/166	missense_variant c.52G>A p.Val18Ile	PICPPNBC_00232	prfB_1	Peptide chain release factor 2
NC_000913.3	254773	snp	T	G	G:30 T:1	CDS	-	944/1458	315/485	missense_variant c.944A>C p.Lys315Thr	PICPPNBC_00233	pepD	Cytosol non-specific dipeptidase
NC_000913.3	256370	snp	G	A	A:49 G:0	CDS	+	394/459	132/152	missense_variant c.394G>A p.Asp132Asn	PICPPNBC_00234	gpt	Xanthine phosphoribosyltransferase
NC_000913.3	258852	snp	A	C	C:30 A:0	CDS	+	119/273	40/90	missense_variant c.119A>C p.Lys40Thr	PICPPNBC_00238	crl	Sigma factor-binding protein Crl
NC_000913.3	259185	snp	T	C	C:52 T:0	CDS	-	916/1056	306/351	missense_variant c.916A>G p.Ile306Val	PICPPNBC_00239	phoE	Outer membrane porin PhoE
NC_000913.3	261624	complex	TC	GT	GT:42 TC:0	CDS	+	122/1254	41/417	missense_variant c.122_123delTCinsGT p.Ile41Ser	PICPPNBC_00241	proA_1	Gamma-glutamyl phosphate reductase
NC_000913.3	273736	snp	T	C	C:84 T:0	CDS	+	890/1146	297/381	missense_variant c.890T>C p.Val297Ala	PICPPNBC_00258	ltrA	Group II intron-encoded protein LtrA
NC_000913.3	276127	snp	T	C	C:51 T:0	CDS	+	827/1428	276/475	missense_variant c.827T>C p.Val276Ala	PICPPNBC_00261	rocC	Amino-acid permease RocC
NC_000913.3	303251	complex	CAATG	AAATT	AAATT:53 CAATG:0	CDS	+	261/615	87/204	missense_variant c.261_265delCAATGinsAAATT p.Ala89Ser	PICPPNBC_00290	yagU	Inner membrane protein YagU
NC_000913.3	304719	mnp	TG	GA	GA:44 TG:0	CDS	-	487/711	162/236	missense_variant c.486_487delCAinsTC p.Lys163Gln	PICPPNBC_00291	ecpE	putative fimbrial chaperone EcpE
NC_000913.3	306319	snp	T	G	G:48 T:0	CDS	-	499/1644	167/547	missense_variant c.499A>C p.Met167Leu	PICPPNBC_00292	ecpD	Fimbria adhesin EcpD
NC_000913.3	307147	snp	C	T	T:43 C:0	CDS	-	2186/2526	729/841	missense_variant c.2186G>A p.Arg729His	PICPPNBC_00293	ecpC	putative outer membrane usher protein EcpC
NC_000913.3	309822	snp	A	C	C:50 A:0	CDS	-	205/669	69/222	missense_variant c.205T>G p.Ser69Ala	PICPPNBC_00294	ecpB	putative fimbrial chaperone EcpB
NC_000913.3	310621	complex	CATG	TGTA	TGTA:47 CATG:0	CDS	-	51/588	16/195	missense_variant c.48_51delCATGinsTACA p.Met17Thr	PICPPNBC_00295	ecpA	Common pilus major fimbrillin subunit EcpA
NC_000913.3	310766	snp	T	A	A:50 T:0	CDS	-	523/543	175/180	missense_variant c.523A>T p.Ile175Leu	PICPPNBC_00296	ecpR	HTH-type transcriptional regulator EcpR
NC_000913.3	316640	snp	G	A	A:22 G:0	CDS	-	497/687	166/228	missense_variant c.497C>T p.Ala166Val	PICPPNBC_00303	rhaR_1	HTH-type transcriptional activator RhaR
NC_000913.3	317780	snp	T	A	A:48 T:0	CDS	-	540/594	180/197	missense_variant c.540A>T p.Glu180Asp	PICPPNBC_00304	rclC	Inner membrane protein RclC
NC_000913.3	318835	snp	C	T	T:70 C:2	CDS	-	1167/1326	389/441	missense_variant c.1167G>A p.Met389Ile	PICPPNBC_00305	rclA	putative pyridine nucleotide-disulfide oxidoreductase RclA
NC_000913.3	320557	snp	T	G	G:46 T:0	CDS	+	331/855	111/284	missense_variant c.331T>G p.Leu111Val	PICPPNBC_00306	rclR	RCS-specific HTH-type transcriptional activator RclR
NC_000913.3	321912	snp	C	A	A:45 C:0	CDS	+	305/720	102/239	missense_variant c.305C>A p.Ala102Glu	PICPPNBC_00307	lutA_1	Lactate utilization protein A
NC_000913.3	322600	snp	G	A	A:50 G:0	CDS	+	263/1428	88/475	missense_variant c.263G>A p.Arg88Lys	PICPPNBC_00308	lutB	Lactate utilization protein B
NC_000913.3	323769	complex	AG	GA	GA:49 AG:0	CDS	+	12/696	4/231	missense_variant c.12_13delAGinsGA p.Gly5Ser	PICPPNBC_00309	lutC	Lactate utilization protein C
NC_000913.3	325648	mnp	GT	TC	TC:37 GT:0	CDS	-	1600/1671	533/556	missense_variant c.1599_1600delACinsGA p.Gln534Lys	PICPPNBC_00311	betA	Oxygen-dependent choline dehydrogenase
NC_000913.3	327457	snp	C	A	A:54 C:0	CDS	-	1277/1473	426/490	missense_variant c.1277G>T p.Arg426Leu	PICPPNBC_00312	betB	NAD/NADP-dependent betaine aldehyde dehydrogenase
NC_000913.3	328789	complex	GGAATTAGCGCGGGT	CGAGTGTGCGAGAGG	CGAGTGTGCGAGAGG:32 GGAATTAGCGCGGGT:0	CDS	-	546/588	178/195	missense_variant c.532_546delACCCGCGCTAATTCCinsCCTCTCGCACACTCG p.ThrArgAlaAsn178ProLeuAlaHis	PICPPNBC_00313	betI	HTH-type transcriptional regulator BetI
NC_000913.3	331180	snp	G	A	A:33 G:0	CDS	+	1718/2034	573/677	missense_variant c.1718G>A p.Ser573Asn	PICPPNBC_00314	betT	High-affinity choline transport protein
NC_000913.3	332646	complex	GAG	TAA	TAA:60 GAG:0	CDS	+	276/1089	92/362	missense_variant c.276_278delGAGinsTAA p.Ser93Asn	PICPPNBC_00315	pdeL	Cyclic di-GMP phosphodiesterase PdeL
NC_000913.3	333505	snp	T	C	C:44 T:1	CDS	-	929/933	310/310	missense_variant c.929A>G p.Asn310Ser	PICPPNBC_00316	yahB_1	putative HTH-type transcriptional regulator YahB
NC_000913.3	337001	snp	C	T	T:57 C:0	CDS	+	224/1548	75/515	missense_variant c.224C>T p.Ala75Val	PICPPNBC_00320	fdrA_1	Protein FdrA
NC_000913.3	340369	snp	A	G	G:51 A:0	CDS	+	205/951	69/316	missense_variant c.205A>G p.Lys69Glu	PICPPNBC_00323	arcC2_1	Carbamate kinase 2
NC_000913.3	342965	snp	A	C	C:42 A:0	CDS	+	82/1050	28/349	missense_variant c.82A>C p.Asn28His	PICPPNBC_00325	yahK	Aldehyde reductase YahK
NC_000913.3	345824	snp	C	T	T:48 C:0	CDS	-	475/633	159/210	missense_variant c.475G>A p.Ala159Thr	PICPPNBC_00328	rhtC_1	Threonine efflux protein
NC_000913.3	346955	snp	G	C	C:36 G:0	CDS	-	1489/1587	497/528	missense_variant c.1489C>G p.Pro497Ala	PICPPNBC_00330	prpR	Propionate catabolism operon regulatory protein
NC_000913.3	349438	snp	G	A	A:35 G:2	CDS	+	757/891	253/296	missense_variant c.757G>A p.Val253Ile	PICPPNBC_00331	prpB	2-methylisocitrate lyase
NC_000913.3	350171	snp	A	G	G:49 A:0	CDS	+	160/1170	54/389	missense_variant c.160A>G p.Lys54Glu	PICPPNBC_00333	prpC	2-methylcitrate synthase
NC_000913.3	351304	complex	TAAAGTG	CAGAGTA	CAGAGTA:42 TAAAGTG:0	CDS	+	90/1452	30/483	missense_variant c.90_96delTAAAGTGinsCAGAGTA p.Lys31Arg	PICPPNBC_00334	prpD	2-methylcitrate dehydratase
NC_000913.3	353528	snp	A	G	G:42 A:0	CDS	+	823/1887	275/628	missense_variant c.823A>G p.Ser275Gly	PICPPNBC_00335	acs_1	Acetyl-coenzyme A synthetase
NC_000913.3	356215	complex	AGGCG	CGGCA	CGGCA:47 AGGCG:0	CDS	+	45/1284	15/427	missense_variant c.45_49delAGGCGinsCGGCA p.Glu17Lys	PICPPNBC_00337	codA	Cytosine deaminase
NC_000913.3	361271	snp	T	A	A:20 T:0	CDS	-	590/612	197/203	missense_variant c.590A>T p.Tyr197Phe	PICPPNBC_00342	lacA	Galactoside O-acetyltransferase
NC_000913.3	362300	snp	G	C	C:54 G:0	CDS	-	880/1254	294/417	missense_variant c.880C>G p.Leu294Val	PICPPNBC_00343	lacY	Lactose permease
NC_000913.3	363557	snp	C	T	T:46 C:0	CDS	-	2749/3075	917/1024	missense_variant c.2749G>A p.Asp917Asn	PICPPNBC_00344	lacZ	Beta-galactosidase
NC_000913.3	366520	complex	CC	GA	GA:44 CC:0	CDS	-	1000/1092	333/363	missense_variant c.999_1000delGGinsTC p.Ala334Pro	PICPPNBC_00345	lacI	Lactose operon repressor
NC_000913.3	368833	snp	G	A	A:53 G:0	CDS	+	223/1665	75/554	missense_variant c.223G>A p.Asp75Asn	PICPPNBC_00347	mhpA	3-(3-hydroxy-phenyl)propionate/3-hydroxycinnamic acid hydroxylase
NC_000913.3	371482	snp	G	A	A:56 G:0	CDS	+	244/867	82/288	missense_variant c.244G>A p.Val82Ile	PICPPNBC_00349	mhpC	2-hydroxy-6-oxononadienedioate/2-hydroxy-6- oxononatrienedioate hydrolase
NC_000913.3	372392	snp	T	C	C:41 T:0	CDS	+	278/810	93/269	missense_variant c.278T>C p.Ile93Thr	PICPPNBC_00350	mhpD	2-keto-4-pentenoate hydratase
NC_000913.3	373276	snp	C	A	A:41 C:0	CDS	+	356/951	119/316	missense_variant c.356C>A p.Ala119Glu	PICPPNBC_00351	mhpF	Acetaldehyde dehydrogenase
NC_000913.3	374427	snp	A	T	T:48 A:0	CDS	+	560/1014	187/337	missense_variant c.560A>T p.Glu187Val	PICPPNBC_00352	mhpE	4-hydroxy-2-oxovalerate aldolase
NC_000913.3	376035	snp	G	A	A:36 G:0	CDS	+	577/1212	193/403	missense_variant c.577G>A p.Ala193Thr	PICPPNBC_00353	mhpT	3-(3-hydroxy-phenyl)propionate transporter
NC_000913.3	377803	snp	G	C	C:44 G:0	CDS	-	566/834	189/277	missense_variant c.566C>G p.Ala189Gly	PICPPNBC_00355	frmB	S-formylglutathione hydrolase FrmB
NC_000913.3	378698	complex	CAACCGCG	AGCCTGCT	AGCCTGCT:47 CAACCGCG:0	CDS	-	874/1110	289/369	missense_variant c.867_874delCGCGGTTGinsAGCAGGCT p.ValAla291GlySer	PICPPNBC_00356	frmA	S-(hydroxymethyl)glutathione dehydrogenase
NC_000913.3	383402	complex	GAG	AAA	AAA:36 GAG:0	CDS	-	534/1197	178/398	missense_variant c.532_534delCTCinsTTT p.Leu178Phe	PICPPNBC_00362	arnC_1	Undecaprenyl-phosphate 4-deoxy-4-formamido-L-arabinose transferase
NC_000913.3	385256	snp	C	T	T:24 C:1	CDS	+	25/963	9/320	missense_variant c.25C>T p.Leu9Phe	PICPPNBC_00365	tauA	Taurine-binding periplasmic protein
NC_000913.3	386396	snp	C	G	G:48 C:0	CDS	+	190/768	64/255	missense_variant c.190C>G p.Arg64Gly	PICPPNBC_00366	tauB	Taurine import ATP-binding protein TauB
NC_000913.3	386993	snp	A	T	T:57 A:0	CDS	+	23/828	8/275	missense_variant c.23A>T p.Lys8Ile	PICPPNBC_00367	ssuC_1	Putative aliphatic sulfonates transport permease protein SsuC
NC_000913.3	387849	snp	T	A	A:37 T:0	CDS	+	55/852	19/283	missense_variant c.55T>A p.Ser19Thr	PICPPNBC_00368	tauD	Alpha-ketoglutarate-dependent taurine dioxygenase
NC_000913.3	394627	snp	A	G	G:55 A:0	CDS	+	122/624	41/207	missense_variant c.122A>G p.Asn41Ser	PICPPNBC_00374	iprA	Inhibitor of hydrogen peroxide resistance
NC_000913.3	396039	complex	CACGACC	TATGACG	TATGACG:44 CACGACC:0	CDS	-	249/1158	81/385	missense_variant c.243_249delGGTCGTGinsCGTCATA p.Val83Ile	PICPPNBC_00375	ampH	D-alanyl-D-alanine- carboxypeptidase/endopeptidase AmpH
NC_000913.3	396670	snp	C	T	T:52 C:1	CDS	+	32/1221	11/406	missense_variant c.32C>T p.Thr11Met	PICPPNBC_00377	sbmA	Peptide antibiotic transporter SbmA
NC_000913.3	400210	complex	ATTGTC	GTTATT	GTTATT:35 ATTGTC:1	CDS	-	714/1095	237/364	missense_variant c.709_714delGACAATinsAATAAC p.Asp237Asn	PICPPNBC_00381	ddlA	D-alanine--D-alanine ligase A
NC_000913.3	401630	snp	A	G	G:37 A:0	CDS	+	245/261	82/86	missense_variant c.245A>G p.Lys82Arg	PICPPNBC_00382	iraP	Anti-adapter protein IraP
NC_000913.3	402618	snp	T	A	A:42 T:0	CDS	+	872/1416	291/471	missense_variant c.872T>A p.Leu291Gln	PICPPNBC_00383	phoA	Alkaline phosphatase
NC_000913.3	404975	mnp	CC	TT	TT:37 CC:0	CDS	-	670/810	223/269	missense_variant c.669_670delGGinsAA p.Ala224Thr	PICPPNBC_00386	proC	Pyrroline-5-carboxylate reductase
NC_000913.3	409733	snp	G	A	A:49 G:0	CDS	-	353/978	118/325	missense_variant c.353C>T p.Ala118Val	PICPPNBC_00393	rdgC	Recombination-associated protein RdgC
NC_000913.3	410727	snp	T	C	C:50 T:0	CDS	+	584/909	195/302	missense_variant c.584T>C p.Met195Thr	PICPPNBC_00394	mak	Fructokinase
NC_000913.3	411325	snp	G	C	C:32 G:0	CDS	-	1241/1269	414/422	missense_variant c.1241C>G p.Thr414Ser	PICPPNBC_00395	araJ	Putative transporter AraJ
NC_000913.3	412624	snp	T	C	C:40 T:0	CDS	-	3130/3147	1044/1048	missense_variant c.3130A>G p.Thr1044Ala	PICPPNBC_00396	sbcC	Nuclease SbcCD subunit C
NC_000913.3	415775	snp	G	C	C:43 G:0	CDS	-	1178/1203	393/400	missense_variant c.1178C>G p.Thr393Ser	PICPPNBC_00397	sbcD	Nuclease SbcCD subunit D
NC_000913.3	417934	snp	C	T	T:41 C:2	CDS	+	46/1296	16/431	missense_variant c.46C>T p.Leu16Phe	PICPPNBC_00399	phoR	Phosphate regulon sensor protein PhoR
NC_000913.3	420088	complex	TATTG	AATTA	AATTA:49 TATTG:0	CDS	+	498/1320	166/439	missense_variant c.498_502delTATTGinsAATTA p.Val168Ile	PICPPNBC_00400	brnQ	Branched-chain amino acid transport system 2 carrier protein
NC_000913.3	422721	complex	TGAT	CGAG	CGAG:51 TGAT:0	CDS	+	207/1818	69/605	missense_variant c.207_210delTGATinsCGAG p.Asp70Glu	PICPPNBC_00402	malZ	Maltodextrin glucosidase
NC_000913.3	424362	snp	G	T	T:38 G:0	CDS	-	557/582	186/193	missense_variant c.557C>A p.Ala186Glu	PICPPNBC_00403	acpH	Acyl carrier protein phosphodiesterase
NC_000913.3	425410	snp	G	C	C:35 G:0	CDS	+	400/1071	134/356	missense_variant c.400G>C p.Glu134Gln	PICPPNBC_00404	queA	S-adenosylmethionine:tRNA ribosyltransferase-isomerase
NC_000913.3	428888	complex	GAA	AAG	AAG:49 GAA:0	CDS	+	1209/1815	403/604	missense_variant c.1209_1211delGAAinsAAG p.Asn404Ser	PICPPNBC_00407	secD	Protein translocase subunit SecD
NC_000913.3	431236	complex	CG	TA	TA:24 CG:0	CDS	-	778/885	259/294	missense_variant c.777_778delCGinsTA p.Asp260Asn	PICPPNBC_00410	tsx	Nucleoside-specific channel-forming protein Tsx
NC_000913.3	432572	complex	CA	TG	TG:24 CA:0	CDS	-	280/540	93/179	missense_variant c.279_280delTGinsCA p.Ala94Thr	PICPPNBC_00411	yajI	putative lipoprotein YajI
NC_000913.3	433748	complex	CTCG	TGCA	TGCA:17 CTCG:0	CDS	+	294/1104	98/367	missense_variant c.294_297delCTCGinsTGCA p.Ser99Ala	PICPPNBC_00413	ribD	Riboflavin biosynthesis protein RibD
NC_000913.3	436928	snp	G	A	A:44 G:0	CDS	+	340/519	114/172	missense_variant c.340G>A p.Ala114Thr	PICPPNBC_00417	pgpA	Phosphatidylglycerophosphatase A
NC_000913.3	437415	complex	TA	GG	GG:31 TA:0	CDS	-	721/975	240/324	missense_variant c.720_721delTAinsCC p.Lys241Gln	PICPPNBC_00418	yajO	1-deoxyxylulose-5-phosphate synthase YajO
NC_000913.3	438351	complex	AGC	GGT	GGT:26 AGC:0	CDS	-	1827/1863	609/620	missense_variant c.1825_1827delGCTinsACC p.Ala609Thr	PICPPNBC_00419	dxs	1-deoxy-D-xylulose-5-phosphate synthase
NC_000913.3	440258	snp	G	A	A:43 G:0	CDS	-	844/900	282/299	missense_variant c.844C>T p.Leu282Phe	PICPPNBC_00420	ispA	Farnesyl diphosphate synthase
NC_000913.3	441989	snp	T	A	A:47 T:0	CDS	+	441/1449	147/482	missense_variant c.441T>A p.Asp147Glu	PICPPNBC_00422	thiI	tRNA sulfurtransferase
NC_000913.3	443223	snp	A	T	T:53 A:0	CDS	-	419/591	140/196	missense_variant c.419T>A p.Leu140Gln	PICPPNBC_00423	yajL	Protein/nucleic acid deglycase 3
NC_000913.3	444441	complex	TTCA	GTCG	GTCG:46 TTCA:0	CDS	-	75/912	24/303	missense_variant c.72_75delTGAAinsCGAC p.Glu25Asp	PICPPNBC_00424	panE	2-dehydropantoate 2-reductase
NC_000913.3	445326	complex	TAT	AAC	AAC:30 TAT:0	CDS	-	1341/1365	447/454	missense_variant c.1339_1341delATAinsGTT p.Ile447Val	PICPPNBC_00426	yajR	Inner membrane transport protein YajR
NC_000913.3	447700	snp	C	T	T:60 C:0	CDS	-	6/891	2/296	missense_variant c.6G>A p.Met2Ile	PICPPNBC_00427	cyoE	Protoheme IX farnesyltransferase
NC_000913.3	447875	complex	CC	TT	TT:46 CC:0	CDS	-	172/330	57/109	missense_variant c.171_172delGGinsAA p.Val58Ile	PICPPNBC_00428	cyoD	Cytochrome bo(3) ubiquinol oxidase subunit 4
NC_000913.3	449094	snp	C	T	T:46 C:1	CDS	-	1548/1992	516/663	missense_variant c.1548G>A p.Met516Ile	PICPPNBC_00430	cyoB	Cytochrome bo(3) ubiquinol oxidase subunit 1
NC_000913.3	450880	snp	G	C	C:46 G:0	CDS	-	731/948	244/315	missense_variant c.731C>G p.Thr244Ser	PICPPNBC_00431	cyoA	Cytochrome bo(3) ubiquinol oxidase subunit 2
NC_000913.3	452240	snp	C	T	T:41 C:0	CDS	-	1306/1476	436/491	missense_variant c.1306G>A p.Val436Ile	PICPPNBC_00432	ampG	Anhydromuropeptide permease
NC_000913.3	455881	snp	C	A	A:43 C:0	CDS	+	749/1299	250/432	missense_variant c.749C>A p.Ala250Glu	PICPPNBC_00435	tig	Trigger factor
NC_000913.3	458200	complex	TCCCAC	GCCAAT	GCCAAT:43 TCCCAC:0	CDS	+	775/1275	259/424	missense_variant c.775_780delTCCCACinsGCCAAT p.SerHis259AlaAsn	PICPPNBC_00437	clpX	ATP-dependent Clp protease ATP-binding subunit ClpX
NC_000913.3	462499	complex	GGCGA	AGCGG	AGCGG:35 GGCGA:0	CDS	+	585/1872	195/623	missense_variant c.585_589delGGCGAinsAGCGG p.Thr197Ala	PICPPNBC_00440	ppiD	Peptidyl-prolyl cis-trans isomerase D
NC_000913.3	464498	snp	G	C	C:30 G:0	CDS	+	97/399	33/132	missense_variant c.97G>C p.Asp33His	PICPPNBC_00442	fadM	Long-chain acyl-CoA thioesterase FadM
NC_000913.3	464856	snp	C	T	T:43 C:0	CDS	-	692/696	231/231	missense_variant c.692G>A p.Arg231Lys	PICPPNBC_00443	queC	7-cyano-7-deazaguanine synthase
NC_000913.3	468073	snp	T	G	G:53 T:0	CDS	+	662/819	221/272	missense_variant c.662T>G p.Val221Gly	PICPPNBC_00445	cof	HMP-PP phosphatase
NC_000913.3	469360	snp	T	G	G:53 T:0	CDS	+	490/1773	164/590	missense_variant c.490T>G p.Ser164Ala	PICPPNBC_00447	yheI	putative multidrug resistance ABC transporter ATP-binding/permease protein YheI
NC_000913.3	471638	snp	C	T	T:41 C:1	CDS	+	1003/1782	335/593	missense_variant c.1003C>T p.Pro335Ser	PICPPNBC_00448	mdlB	Multidrug resistance-like ATP-binding protein MdlB
NC_000913.3	472996	snp	G	A	A:46 G:0	CDS	+	31/1287	11/428	missense_variant c.31G>A p.Ala11Thr	PICPPNBC_00450	amtB	Ammonia channel
NC_000913.3	475003	snp	T	G	G:35 T:0	CDS	-	159/861	53/286	missense_variant c.159A>C p.Glu53Asp	PICPPNBC_00451	tesB	Acyl-CoA thioesterase 2
NC_000913.3	475688	snp	T	C	C:36 T:0	CDS	+	310/573	104/190	missense_variant c.310T>C p.Ser104Pro	PICPPNBC_00452	ybaY	putative lipoprotein YbaY
NC_000913.3	476001	snp	C	A	A:38 C:0	CDS	-	293/312	98/103	missense_variant c.293G>T p.Arg98Leu	PICPPNBC_00453	atl	DNA base-flipping protein
NC_000913.3	476807	snp	G	A	A:45 G:2	CDS	+	136/354	46/117	missense_variant c.136G>A p.Val46Ile	PICPPNBC_00454	ybaA	putative protein YbaA
NC_000913.3	477484	snp	G	T	T:44 G:0	CDS	-	1134/1551	378/516	missense_variant c.1134C>A p.Asp378Glu	PICPPNBC_00455	pdeB	putative cyclic di-GMP phosphodiesterase PdeB
NC_000913.3	479830	snp	T	C	C:45 T:0	CDS	-	89/552	30/183	missense_variant c.89A>G p.Gln30Arg	PICPPNBC_00457	maa	Maltose O-acetyltransferase
NC_000913.3	481276	snp	C	T	T:52 C:0	CDS	-	3128/3150	1043/1049	missense_variant c.3128G>A p.Ser1043Asn	PICPPNBC_00460	acrB_1	Multidrug efflux pump subunit AcrB
NC_000913.3	485310	snp	T	C	C:80 T:0	CDS	-	310/1194	104/397	missense_variant c.310A>G p.Thr104Ala	PICPPNBC_00461	acrA	Multidrug efflux pump subunit AcrA
NC_000913.3	486785	snp	A	G	G:43 A:0	CDS	+	250/3363	84/1120	missense_variant c.250A>G p.Ile84Val	PICPPNBC_00463	mscK	Mechanosensitive channel MscK
NC_000913.3	490406	complex	ACC	GCT	GCT:45 ACC:0	CDS	-	407/528	135/175	missense_variant c.405_407delGGTinsAGC p.Val136Ala	PICPPNBC_00465	priC	Primosomal replication protein N''
NC_000913.3	491099	mnp	TC	CA	CA:43 TC:0	CDS	+	218/378	73/125	missense_variant c.218_219delTCinsCA p.Val73Ala	PICPPNBC_00466	ybaN	Inner membrane protein YbaN
NC_000913.3	492798	snp	C	G	G:51 C:0	CDS	+	707/1932	236/643	missense_variant c.707C>G p.Ala236Gly	PICPPNBC_00468	dnaX	DNA polymerase III subunit tau
NC_000913.3	495780	snp	G	A	A:36 G:0	CDS	+	661/1875	221/624	missense_variant c.661G>A p.Val221Ile	PICPPNBC_00471	htpG	Chaperone protein HtpG
NC_000913.3	498335	snp	T	C	C:40 T:0	CDS	+	281/963	94/320	missense_variant c.281T>C p.Met94Thr	PICPPNBC_00473	hemH	Ferrochelatase
NC_000913.3	499168	snp	C	T	T:64 C:0	CDS	-	806/960	269/319	missense_variant c.806G>A p.Arg269His	PICPPNBC_00474	aes	Acetyl esterase
NC_000913.3	501567	snp	C	T	T:26 C:0	CDS	-	1672/1677	558/558	missense_variant c.1672G>A p.Gly558Arg	PICPPNBC_00476	ybaL	Putative cation/proton antiporter YbaL
NC_000913.3	504678	snp	G	T	T:46 G:0	CDS	-	19/1221	7/406	missense_variant c.19C>A p.Pro7Thr	PICPPNBC_00477	fsr	Fosmidomycin resistance protein
NC_000913.3	506659	snp	C	T	T:16 C:0	CDS	-	424/480	142/159	missense_variant c.424G>A p.Gly142Ser	PICPPNBC_00479	ybaK	Cys-tRNA(Pro)/Cys-tRNA(Cys) deacylase YbaK
NC_000913.3	509065	snp	T	C	C:49 T:0	CDS	-	2315/2505	772/834	missense_variant c.2315A>G p.His772Arg	PICPPNBC_00482	copA	Copper-exporting P-type ATPase
NC_000913.3	511782	snp	T	A	A:48 T:0	CDS	+	142/933	48/310	missense_variant c.142T>A p.Cys48Ser	PICPPNBC_00483	glsA1	Glutaminase 1
NC_000913.3	513242	snp	C	G	G:39 C:0	CDS	+	667/1293	223/430	missense_variant c.667C>G p.Gln223Glu	PICPPNBC_00484	ybaT	Inner membrane transport protein YbaT
NC_000913.3	514270	complex	GACACATTGAGGAG	AGCATATCGAAGAA	AGCATATCGAAGAA:31 GACACATTGAGGAG:0	CDS	+	278/408	93/135	missense_variant c.278_291delGACACATTGAGGAGinsAGCATATCGAAGAA p.Arg93Gln	PICPPNBC_00485	cueR	HTH-type transcriptional regulator CueR
NC_000913.3	514676	snp	T	C	C:35 T:0	CDS	-	184/459	62/152	missense_variant c.184A>G p.Ile62Val	PICPPNBC_00486	ybbJ	Inner membrane protein YbbJ
NC_000913.3	515352	snp	C	T	T:49 C:0	CDS	-	422/918	141/305	missense_variant c.422G>A p.Arg141His	PICPPNBC_00487	qmcA	Protein QmcA
NC_000913.3	515976	snp	G	A	A:49 G:1	CDS	+	58/678	20/225	missense_variant c.58G>A p.Ala20Thr	PICPPNBC_00488	fetA	putative iron export ATP-binding protein FetA
NC_000913.3	517898	snp	T	C	C:48 T:0	CDS	-	382/855	128/284	missense_variant c.382A>G p.Ser128Gly	PICPPNBC_00490	cnoX	Chaperedoxin
NC_000913.3	530515	snp	C	T	T:34 C:0	CDS	-	712/1095	238/364	missense_variant c.712G>A p.Ala238Thr	PICPPNBC_00500	selU	tRNA 2-selenouridine synthase
NC_000913.3	531474	snp	T	G	G:37 T:0	CDS	-	748/927	250/308	missense_variant c.748A>C p.Ile250Leu	PICPPNBC_00501	allS	HTH-type transcriptional activator AllS
NC_000913.3	532481	snp	G	A	A:48 G:0	CDS	+	31/483	11/160	missense_variant c.31G>A p.Glu11Lys	PICPPNBC_00502	allA	Ureidoglycolate lyase
NC_000913.3	533231	complex	GTCAA	ATCAG	ATCAG:47 GTCAA:0	CDS	+	221/816	74/271	missense_variant c.221_225delGTCAAinsATCAG p.Ser74Asn	PICPPNBC_00503	allR	HTH-type transcriptional repressor AllR
NC_000913.3	534577	snp	C	T	T:70 C:0	CDS	+	662/1782	221/593	missense_variant c.662C>T p.Ala221Val	PICPPNBC_00504	gcl	Glyoxylate carboligase
NC_000913.3	535850	snp	T	G	G:43 T:0	CDS	+	141/777	47/258	missense_variant c.141T>G p.His47Gln	PICPPNBC_00505	hyi	Hydroxypyruvate isomerase
NC_000913.3	536744	complex	GGAA	AGAT	AGAT:32 GGAA:0	CDS	+	159/879	53/292	missense_variant c.159_162delGGAAinsAGAT p.Glu54Asp	PICPPNBC_00506	glxR	2-hydroxy-3-oxopropionate reductase
NC_000913.3	538122	snp	A	C	C:51 A:0	CDS	+	490/1455	164/484	missense_variant c.490A>C p.Ile164Leu	PICPPNBC_00507	ybbW	Putative allantoin permease
NC_000913.3	539226	snp	G	A	A:41 G:0	CDS	+	80/1362	27/453	missense_variant c.80G>A p.Gly27Asp	PICPPNBC_00508	allB	Allantoinase
NC_000913.3	540582	mnp	CA	GG	GG:55 CA:0	CDS	+	18/1302	6/433	missense_variant c.18_19delCAinsGG p.Ser7Gly	PICPPNBC_00509	ybbY	Putative purine permease YbbY
NC_000913.3	541975	complex	CTC	ATA	ATA:42 CTC:0	CDS	+	88/1146	30/381	missense_variant c.88_90delCTCinsATA p.Leu30Ile	PICPPNBC_00510	glxK	Glycerate 3-kinase
NC_000913.3	543604	snp	G	T	T:34 G:0	CDS	-	443/786	148/261	missense_variant c.443C>A p.Ser148Tyr	PICPPNBC_00511	allE	(S)-ureidoglycine aminohydrolase
NC_000913.3	544261	snp	T	G	G:32 T:0	CDS	-	1032/1236	344/411	missense_variant c.1032A>C p.Arg344Ser	PICPPNBC_00512	allC	Allantoate amidohydrolase
NC_000913.3	545490	snp	C	T	T:54 C:0	CDS	-	874/1050	292/349	missense_variant c.874G>A p.Ala292Thr	PICPPNBC_00513	allD	Ureidoglycolate dehydrogenase (NAD(+))
NC_000913.3	551532	snp	C	T	T:13 C:0	CDS	-	1063/1068	355/355	missense_variant c.1063G>A p.Gly355Ser	PICPPNBC_00518	purK	N5-carboxyaminoimidazole ribonucleotide synthase
NC_000913.3	553769	complex	TGC	GGT	GGT:36 TGC:0	CDS	-	172/723	57/240	missense_variant c.170_172delGCAinsACC p.ArgLys57HisGln	PICPPNBC_00520	lpxH	UDP-2,3-diacylglucosamine hydrolase
NC_000913.3	554054	snp	G	T	T:46 G:0	CDS	-	384/495	128/164	missense_variant c.384C>A p.Asp128Glu	PICPPNBC_00521	ppiB	Peptidyl-prolyl cis-trans isomerase B
NC_000913.3	554872	snp	A	C	C:41 A:0	CDS	+	262/1386	88/461	missense_variant c.262A>C p.Met88Leu	PICPPNBC_00522	cysS	Cysteine--tRNA ligase
NC_000913.3	556096	snp	T	G	G:55 T:0	CDS	-	458/522	153/173	missense_variant c.458A>C p.Glu153Ala	PICPPNBC_00523	ybcI	Inner membrane protein YbcI
NC_000913.3	556761	snp	T	A	A:38 T:0	CDS	-	113/213	38/70	missense_variant c.113A>T p.Gln38Leu	PICPPNBC_00524	ybcJ	putative protein YbcJ
NC_000913.3	556882	snp	T	C	C:49 T:0	CDS	-	860/867	287/288	missense_variant c.860A>G p.Asp287Gly	PICPPNBC_00525	folD	Bifunctional protein FolD protein
NC_000913.3	564830	complex	ATCCTCC	TTCTTCT	TTCTTCT:27 ATCCTCC:0	CDS	-	1149/1164	381/387	missense_variant c.1143_1149delGGAGGATinsAGAAGAA p.MetGluAsp381IleGluGlu	PICPPNBC_00533	xerD_1	Tyrosine recombinase XerD
NC_000913.3	571464	complex	GAGG	AAGA	AAGA:29 GAGG:0	CDS	+	11/798	4/265	missense_variant c.11_14delGAGGinsAAGA p.ArgGly4LysAsp	PICPPNBC_00541	rhaS_1	HTH-type transcriptional activator RhaS
NC_000913.3	573189	snp	A	G	G:46 A:0	CDS	+	106/291	36/96	missense_variant c.106A>G p.Thr36Ala	PICPPNBC_00544	ybcO	Putative nuclease YbcO
NC_000913.3	573379	complex	CTACA	TTACT	TTACT:39 CTACA:0	CDS	+	9/363	3/120	missense_variant c.9_13delCTACAinsTTACT p.Ser5Cys	PICPPNBC_00545	rusA	Crossover junction endodeoxyribonuclease RusA
NC_000913.3	573743	complex	TTA	CTT	CTT:19 TTA:0	CDS	+	11/138	2045-04-01	missense_variant c.11_13delTTAinsCTT p.PheAsn4SerTyr	PICPPNBC_00546	ylcG	putative protein YlcG
NC_000913.3	580967	snp	C	A	A:12 C:0	CDS	+	134/546	45/181	missense_variant c.134C>A p.Ala45Asp	PICPPNBC_00557	nohA_1	Prophage DNA-packing protein NohA
NC_000913.3	584766	snp	T	C	C:38 T:0	CDS	-	868/954	290/317	missense_variant c.868A>G p.Asn290Asp	PICPPNBC_00562	ompT	Protease 7
NC_000913.3	588452	snp	T	G	G:38 T:0	CDS	-	2503/2973	835/990	missense_variant c.2503A>C p.Ile835Leu	PICPPNBC_00565	nfrA	Bacteriophage adsorption protein A
NC_000913.3	593341	snp	G	A	A:31 G:0	CDS	-	1430/1443	477/480	missense_variant c.1430C>T p.Thr477Ile	PICPPNBC_00567	cusS	Sensor histidine kinase CusS
NC_000913.3	595840	snp	A	G	G:40 A:0	CDS	+	241/1374	81/457	missense_variant c.241A>G p.Thr81Ala	PICPPNBC_00569	cusC_1	Cation efflux system protein CusC
NC_000913.3	597265	complex	GGGTATC	AGGTGTT	AGGTGTT:28 GGGTATC:0	CDS	+	135/333	45/110	missense_variant c.135_141delGGGTATCinsAGGTGTT p.Ile47Val	PICPPNBC_00570	cusF	Cation efflux system protein CusF
NC_000913.3	597551	snp	G	T	T:37 G:0	CDS	+	73/1224	25/407	missense_variant c.73G>T p.Val25Phe	PICPPNBC_00571	cusB	Cation efflux system protein CusB
NC_000913.3	599285	snp	T	G	G:43 T:0	CDS	+	572/3144	191/1047	missense_variant c.572T>G p.Ile191Ser	PICPPNBC_00572	cusA	Cation efflux system protein CusA
NC_000913.3	604549	snp	T	A	A:46 T:0	CDS	-	115/1248	39/415	missense_variant c.115A>T p.Ile39Phe	PICPPNBC_00574	ybdG	Miniconductance mechanosensitive channel YbdG
NC_000913.3	604904	snp	G	T	T:43 G:0	CDS	-	521/654	174/217	missense_variant c.521C>A p.Ala174Glu	PICPPNBC_00575	nfsB	Oxygen-insensitive NAD(P)H nitroreductase
NC_000913.3	606268	complex	GTCA	TTCT	TTCT:37 GTCA:3	CDS	-	1116/1119	371/372	missense_variant c.1113_1116delTGACinsAGAA p.Asp372Glu	PICPPNBC_00578	ybdK	Putative glutamate--cysteine ligase 2
NC_000913.3	609665	snp	C	T	T:24 C:0	CDS	-	538/744	180/247	missense_variant c.538G>A p.Ala180Thr	PICPPNBC_00582	entD	Enterobactin synthase component D
NC_000913.3	610263	complex	GGTGTTTAC	AGTATTAAT	AGTATTAAT:39 GGTGTTTAC:0	CDS	-	2232/2241	742/746	missense_variant c.2224_2232delGTAAACACCinsATTAATACT p.Val742Ile	PICPPNBC_00583	fepA	Ferrienterobactin receptor
NC_000913.3	612861	complex	AAT	GCC	GCC:35 AAT:0	CDS	+	125/1203	42/400	missense_variant c.125_127delAATinsGCC p.GluTyr42GlyHis	PICPPNBC_00584	fes	Enterochelin esterase
NC_000913.3	614036	snp	T	C	C:62 T:0	CDS	+	95/219	32/72	missense_variant c.95T>C p.Val32Ala	PICPPNBC_00585	ybdZ	Enterobactin biosynthesis protein YbdZ
NC_000913.3	614219	complex	AGAA	GGAT	GGAT:49 AGAA:0	CDS	+	63/3882	21/1293	missense_variant c.63_66delAGAAinsGGAT p.Glu22Asp	PICPPNBC_00586	entF	Enterobactin synthase component F
NC_000913.3	618286	snp	C	A	A:11 C:0	CDS	+	33/1134	11/377	missense_variant c.33C>A p.Asp11Glu	PICPPNBC_00587	fepE	Ferric enterobactin transport protein FepE
NC_000913.3	619388	complex	CTA	ATC	ATC:53 CTA:0	CDS	-	812/816	270/271	missense_variant c.810_812delTAGinsGAT p.AsnSer270LysIle	PICPPNBC_00588	fepC	Ferric enterobactin transport ATP-binding protein FepC
NC_000913.3	620811	complex	GCCGCCCA	ACCCCCCG	ACCCCCCG:52 GCCGCCCA:0	CDS	-	378/993	124/330	missense_variant c.371_378delTGGGCGGCinsCGGGGGGT p.Val124Ala	PICPPNBC_00589	fepG	Ferric enterobactin transport system permease protein FepG
NC_000913.3	621427	mnp	TT	CC	CC:45 TT:0	CDS	-	763/1005	254/334	missense_variant c.762_763delAAinsGG p.Ile255Val	PICPPNBC_00590	fepD	Ferric enterobactin transport system permease protein FepD
NC_000913.3	622408	snp	G	A	A:40 G:0	CDS	+	109/1251	37/416	missense_variant c.109G>A p.Gly37Ser	PICPPNBC_00591	entS	Enterobactin exporter EntS
NC_000913.3	623572	complex	CCTA	TCGT	TCGT:38 CCTA:0	CDS	-	939/957	312/318	missense_variant c.936_939delTAGGinsACGA p.Asp312Glu	PICPPNBC_00592	fepB	Ferrienterobactin-binding periplasmic protein
NC_000913.3	625813	snp	A	T	T:39 A:0	CDS	+	929/1176	310/391	missense_variant c.929A>T p.Gln310Leu	PICPPNBC_00593	entC	Isochorismate synthase EntC
NC_000913.3	626208	complex	CGA	TGG	TGG:44 CGA:0	CDS	+	139/1611	47/536	missense_variant c.139_141delCGAinsTGG p.Arg47Trp	PICPPNBC_00594	entE	Enterobactin synthase component E
NC_000913.3	627733	snp	T	C	C:38 T:2	CDS	+	40/858	14/285	missense_variant c.40T>C p.Ser14Pro	PICPPNBC_00595	entB	Enterobactin synthase component B
NC_000913.3	628667	complex	CAC	TAG	TAG:36 CAC:0	CDS	+	117/747	39/248	missense_variant c.117_119delCACinsTAG p.Thr40Ser	PICPPNBC_00596	entA	2,3-dihydro-2,3-dihydroxybenzoate dehydrogenase
NC_000913.3	629933	snp	T	G	G:58 T:0	CDS	+	40/2106	14/701	missense_variant c.40T>G p.Ser14Ala	PICPPNBC_00598	cstA	Peptide transporter CstA
NC_000913.3	632415	snp	T	C	C:27 T:0	CDS	-	1063/1089	355/362	missense_variant c.1063A>G p.Lys355Glu	PICPPNBC_00600	hcxA	Hydroxycarboxylate dehydrogenase A
NC_000913.3	633649	snp	C	A	A:43 C:0	CDS	+	64/1161	22/386	missense_variant c.64C>A p.Gln22Lys	PICPPNBC_00601	ybdL	Methionine aminotransferase
NC_000913.3	634772	snp	T	A	A:35 T:0	CDS	-	605/630	202/209	missense_variant c.605A>T p.Tyr202Phe	PICPPNBC_00602	ybdM	putative protein YbdM
NC_000913.3	637838	snp	C	T	T:16 C:0	CDS	-	736/747	246/248	missense_variant c.736G>A p.Gly246Arg	PICPPNBC_00605	dsbG	Thiol:disulfide interchange protein DsbG
NC_000913.3	641550	complex	AGCCCCC	TGCATCA	TGCATCA:15 AGCCCCC:0	CDS	-	318/429	104/142	missense_variant c.312_318delGGGGGCTinsTGATGCA p.Gly105Asp	PICPPNBC_00608	uspG	Universal stress protein UP12
NC_000913.3	644932	complex	TAA	CAC	CAC:46 TAA:0	CDS	-	72/807	24/268	missense_variant c.70_72delTTAinsGTG p.Leu24Val	PICPPNBC_00612	rna	Ribonuclease I
NC_000913.3	645480	complex	GGTACC	CGTGTT	CGTGTT:40 GGTACC:0	CDS	-	1101/1464	366/487	missense_variant c.1096_1101delGGTACCinsAACACG p.Gly366Asn	PICPPNBC_00613	ttdT_1	L-tartrate/succinate antiporter
NC_000913.3	646760	complex	TTTTTGC	ATTGTTT	ATTGTTT:41 TTTTTGC:0	CDS	-	750/879	248/292	missense_variant c.744_750delGCAAAAAinsAAACAAT p.GlnLys249AsnAsn	PICPPNBC_00614	citG	2-(5''-triphosphoribosyl)-3'-dephosphocoenzyme-A synthase
NC_000913.3	647643	snp	T	G	G:26 T:0	CDS	-	393/552	131/183	missense_variant c.393A>C p.Glu131Asp	PICPPNBC_00615	citX	Apo-citrate lyase phosphoribosyl-dephospho-CoA transferase
NC_000913.3	648576	snp	A	T	T:47 A:0	CDS	-	996/1533	332/510	missense_variant c.996T>A p.His332Gln	PICPPNBC_00616	citF	Citrate lyase alpha chain
NC_000913.3	652442	snp	G	A	A:34 G:0	CDS	+	208/1659	70/552	missense_variant c.208G>A p.Val70Ile	PICPPNBC_00620	dpiB	Sensor histidine kinase DpiB
NC_000913.3	655110	snp	G	T	T:42 G:0	CDS	-	859/1386	287/461	missense_variant c.859C>A p.Leu287Ile	PICPPNBC_00622	dcuD_1	Putative cryptic C4-dicarboxylate transporter DcuD
NC_000913.3	656588	snp	C	T	T:51 C:0	CDS	+	32/561	11/186	missense_variant c.32C>T p.Ser11Phe	PICPPNBC_00623	pagP	Lipid A palmitoyltransferase PagP
NC_000913.3	657789	snp	T	C	C:38 T:0	CDS	-	150/384	50/127	missense_variant c.150A>G p.Ile50Met	PICPPNBC_00625	crcB	Putative fluoride ion transporter CrcB
NC_000913.3	658083	snp	C	T	T:41 C:1	CDS	+	53/228	18/75	missense_variant c.53C>T p.Ala18Val	PICPPNBC_00626	ybeM_1	Deaminated glutathione amidase
NC_000913.3	660871	snp	C	T	T:18 C:0	CDS	-	508/954	170/317	missense_variant c.508G>A p.Asp170Asn	PICPPNBC_00630	ybdO_2	putative HTH-type transcriptional regulator YbdO
NC_000913.3	662183	snp	A	T	T:53 A:0	CDS	-	96/642	32/213	missense_variant c.96T>A p.Asp32Glu	PICPPNBC_00631	lipB	Octanoyltransferase
NC_000913.3	664343	snp	A	G	G:49 A:0	CDS	-	848/1089	283/362	missense_variant c.848T>C p.Val283Ala	PICPPNBC_00634	rlpA	Endolytic peptidoglycan transglycosylase RlpA
NC_000913.3	665891	complex	GCCAGTG	AGCTGTA	AGCTGTA:37 GCCAGTG:0	CDS	-	423/1113	139/370	missense_variant c.417_423delCACTGGCinsTACAGCT p.Gly141Ala	PICPPNBC_00635	mrdB	Peptidoglycan glycosyltransferase MrdB
NC_000913.3	669409	complex	CT	AC	AC:34 CT:0	CDS	-	499/612	166/203	missense_variant c.498_499delAGinsGT p.Ala167Ser	PICPPNBC_00639	cobC	Adenosylcobalamin/alpha-ribazole phosphatase
NC_000913.3	670413	snp	C	T	T:44 C:1	CDS	-	160/642	54/213	missense_variant c.160G>A p.Val54Met	PICPPNBC_00640	nadD	Nicotinate-nucleotide adenylyltransferase
NC_000913.3	670720	complex	TCTGA	GCTGG	GCTGG:37 TCTGA:0	CDS	-	886/1032	294/343	missense_variant c.882_886delTCAGAinsCCAGC p.Thr296Pro	PICPPNBC_00641	holA	DNA polymerase III subunit delta
NC_000913.3	672695	snp	T	C	C:43 T:0	CDS	-	2089/2583	697/860	missense_variant c.2089A>G p.Asn697Asp	PICPPNBC_00643	leuS	Leucine--tRNA ligase
NC_000913.3	675586	snp	G	A	A:42 G:0	CDS	-	962/978	321/325	missense_variant c.962C>T p.Thr321Ile	PICPPNBC_00645	esiB	Secretory immunoglobulin A-binding protein EsiB
NC_000913.3	678863	snp	G	A	A:36 G:0	CDS	-	544/555	182/184	missense_variant c.544C>T p.Pro182Ser	PICPPNBC_00648	ybeT	Sel1-repeat-containing protein YbeT
NC_000913.3	682091	snp	C	T	T:45 C:0	CDS	-	1303/1671	435/556	missense_variant c.1303G>A p.Ala435Thr	PICPPNBC_00651	hscC	Chaperone protein HscC
NC_000913.3	683647	snp	A	T	T:53 A:0	CDS	-	766/936	256/311	missense_variant c.766T>A p.Ser256Thr	PICPPNBC_00652	rihA	Pyrimidine-specific ribonucleoside hydrolase RihA
NC_000913.3	684580	snp	C	T	T:49 C:0	CDS	-	676/726	226/241	missense_variant c.676G>A p.Asp226Asn	PICPPNBC_00653	glnQ_1	Glutamine transport ATP-binding protein GlnQ
NC_000913.3	687290	snp	T	C	C:42 T:0	CDS	-	458/909	153/302	missense_variant c.458A>G p.Asp153Gly	PICPPNBC_00656	gltI	Glutamate/aspartate import solute-binding protein
NC_000913.3	689432	complex	CGTATGGT	AGTACGGG	AGTACGGG:24 CGTATGGT:0	CDS	-	1450/1539	481/512	missense_variant c.1443_1450delACCATACGinsCCCGTACT p.Ala484Ser	PICPPNBC_00658	lnt	Apolipoprotein N-acyltransferase
NC_000913.3	691936	snp	G	T	T:45 G:0	CDS	-	406/468	136/155	missense_variant c.406C>A p.Leu136Ile	PICPPNBC_00660	ybeY	Endoribonuclease YbeY
NC_000913.3	694008	snp	T	G	G:42 T:0	CDS	-	948/1425	316/474	missense_variant c.948A>C p.Glu316Asp	PICPPNBC_00662	miaB	tRNA-2-methylthio-N(6)-dimethylallyladenosine synthase
NC_000913.3	695184	complex	ATTTG	GTTTA	GTTTA:56 ATTTG:0	CDS	+	84/1176	28/391	missense_variant c.84_88delATTTGinsGTTTA p.Ala30Thr	PICPPNBC_00663	ubiF	3-demethoxyubiquinol 3-hydroxylase
NC_000913.3	701640	snp	T	C	C:64 T:0	CDS	-	1112/1149	371/382	missense_variant c.1112A>G p.Lys371Arg	PICPPNBC_00674	nagA	N-acetylglucosamine-6-phosphate deacetylase
NC_000913.3	704975	complex	CGTTA	GGTTG	GGTTG:44 CGTTA:0	CDS	+	1032/1947	344/648	missense_variant c.1032_1036delCGTTAinsGGTTG p.Ile346Val	PICPPNBC_00676	nagE	PTS system N-acetylglucosamine-specific EIICBA component
NC_000913.3	706329	complex	TGAG	CGAT	CGAT:38 TGAG:0	CDS	+	237/1665	79/554	missense_variant c.237_240delTGAGinsCGAT p.Glu80Asp	PICPPNBC_00678	glnS	Glutamine--tRNA ligase
NC_000913.3	708340	snp	A	G	G:50 A:0	CDS	+	7/1407	3/468	missense_variant c.7A>G p.Thr3Ala	PICPPNBC_00679	chiP	Chitoporin
NC_000913.3	709816	snp	A	G	G:34 A:0	CDS	+	27/327	9/108	missense_variant c.27A>G p.Ile9Met	PICPPNBC_00680	chiQ	putative lipoprotein ChiQ
NC_000913.3	712211	complex	CAGGG	TAGGA	TAGGA:37 CAGGG:0	CDS	-	592/765	196/254	missense_variant c.588_592delCCCTGinsTCCTA p.Ala198Thr	PICPPNBC_00684	ybfF	Esterase YbfF
NC_000913.3	713092	snp	T	A	A:36 T:1	CDS	+	106/546	36/181	missense_variant c.106T>A p.Ser36Thr	PICPPNBC_00685	seqA	Negative modulator of initiation of replication
NC_000913.3	713924	snp	G	A	A:44 G:0	CDS	+	367/1641	123/546	missense_variant c.367G>A p.Val123Ile	PICPPNBC_00686	pgm	Phosphoglucomutase
NC_000913.3	718288	snp	T	C	C:46 T:0	CDS	-	2173/2199	725/732	missense_variant c.2173A>G p.Thr725Ala	PICPPNBC_00690	speF	Inducible ornithine decarboxylase
NC_000913.3	721367	snp	T	C	C:38 T:1	CDS	-	367/678	123/225	missense_variant c.367A>G p.Thr123Ala	PICPPNBC_00692	kdpE	KDP operon transcriptional regulatory protein KdpE
NC_000913.3	722000	complex	AAC	GAT	GAT:43 AAC:0	CDS	-	2415/2685	805/894	missense_variant c.2413_2415delGTTinsATC p.Val805Ile	PICPPNBC_00693	kdpD	Sensor protein KdpD
NC_000913.3	724448	snp	T	C	C:46 T:0	CDS	-	532/573	178/190	missense_variant c.532A>G p.Ile178Val	PICPPNBC_00694	kdpC	Potassium-transporting ATPase KdpC subunit
NC_000913.3	725212	snp	A	G	G:48 A:0	CDS	-	1825/2049	609/682	missense_variant c.1825T>C p.Cys609Arg	PICPPNBC_00695	kdpB	Potassium-transporting ATPase ATP-binding subunit
NC_000913.3	727193	snp	C	G	G:34 C:0	CDS	-	1540/1674	514/557	missense_variant c.1540G>C p.Ala514Pro	PICPPNBC_00696	kdpA	Potassium-transporting ATPase potassium-binding subunit
NC_000913.3	739636	snp	A	G	G:45 A:1	CDS	+	130/1419	44/472	missense_variant c.130A>G p.Thr44Ala	PICPPNBC_00706	phrB	Deoxyribodipyrimidine photo-lyase
NC_000913.3	741869	complex	GTAT	ACAC	ACAC:35 GTAT:0	CDS	-	688/1482	229/493	missense_variant c.685_688delATACinsGTGT p.Ile229Val	PICPPNBC_00707	dtpD	Dipeptide permease D
NC_000913.3	742927	snp	C	T	T:50 C:0	CDS	+	101/744	34/247	missense_variant c.101C>T p.Thr34Met	PICPPNBC_00708	ybgI	GTP cyclohydrolase 1 type 2
NC_000913.3	743885	snp	G	C	C:59 G:0	CDS	+	293/657	98/218	missense_variant c.293G>C p.Gly98Ala	PICPPNBC_00709	pxpB	5-oxoprolinase subunit B
NC_000913.3	744676	snp	A	G	G:47 A:0	CDS	+	434/933	145/310	missense_variant c.434A>G p.Lys145Arg	PICPPNBC_00710	pxpC	5-oxoprolinase subunit C
NC_000913.3	745280	snp	T	C	C:37 T:0	CDS	+	116/735	39/244	missense_variant c.116T>C p.Ile39Thr	PICPPNBC_00711	pxpA	5-oxoprolinase subunit A
NC_000913.3	746037	snp	C	T	T:54 C:0	CDS	+	103/792	35/263	missense_variant c.103C>T p.Pro35Ser	PICPPNBC_00712	nei	Endonuclease 8
NC_000913.3	755240	snp	A	G	G:44 A:0	CDS	+	79/405	27/134	missense_variant c.79A>G p.Ile27Val	PICPPNBC_00720	sdhC	Succinate dehydrogenase cytochrome b556 subunit
NC_000913.3	757772	snp	T	A	A:42 T:0	CDS	+	84/717	28/238	missense_variant c.84T>A p.Asp28Glu	PICPPNBC_00723	sdhB	Succinate dehydrogenase iron-sulfur subunit
NC_000913.3	761115	snp	G	A	A:52 G:0	CDS	+	2410/2802	804/933	missense_variant c.2410G>A p.Gly804Ser	PICPPNBC_00724	sucA	2-oxoglutarate dehydrogenase E1 component
NC_000913.3	761610	snp	C	T	T:42 C:0	CDS	+	89/1218	30/405	missense_variant c.89C>T p.Ala30Val	PICPPNBC_00725	sucB	Dihydrolipoyllysine-residue succinyltransferase component of 2-oxoglutarate dehydrogenase complex
NC_000913.3	765161	mnp	AT	GC	GC:42 AT:0	CDS	-	715/723	238/240	missense_variant c.714_715delATinsGC p.Ser239Pro	PICPPNBC_00728	mngR_1	Mannosyl-D-glycerate transport/metabolism system repressor MngR
NC_000913.3	766090	snp	C	T	T:40 C:0	CDS	+	47/1917	16/638	missense_variant c.47C>T p.Ala16Val	PICPPNBC_00729	mngA	PTS system 2-O-alpha-mannosyl-D-glycerate-specific EIIABC component
NC_000913.3	768202	complex	ACAGGTAGAAGCCGGCAAGTTG	GTTGGTCGAGGGCGGGAAATTA	GTTGGTCGAGGGCGGGAAATTA:16 ACAGGTAGAAGCCGGCAAGTTG:0	CDS	+	225/2634	75/877	missense_variant c.225_246delACAGGTAGAAGCCGGCAAGTTGinsGTTGGTCGAGGGCGGGAAATTA p.GlnValGluAla76LeuValGluGly	PICPPNBC_00730	mngB	Mannosylglycerate hydrolase
NC_000913.3	775382	complex	CT	GC	GC:38 CT:0	CDS	+	230/693	77/230	missense_variant c.230_231delCTinsGC p.Thr77Ser	PICPPNBC_00736	tolQ	Tol-Pal system protein TolQ
NC_000913.3	776880	snp	C	T	T:34 C:0	CDS	+	539/1266	180/421	missense_variant c.539C>T p.Ala180Val	PICPPNBC_00738	tolA	Tol-Pal system protein TolA
NC_000913.3	779552	complex	ATACT	GTATG	GTATG:57 ATACT:0	CDS	+	486/522	162/173	missense_variant c.486_490delATACTinsGTATG p.Ser164Ala	PICPPNBC_00740	pal_1	Peptidoglycan-associated lipoprotein
NC_000913.3	779950	complex	CGGC	TGGT	TGGT:36 CGGC:0	CDS	+	353/792	118/263	missense_variant c.353_356delCGGCinsTGGT p.AlaAla118ValVal	PICPPNBC_00741	cpoB	Cell division coordinator CpoB
NC_000913.3	782166	snp	T	A	A:25 T:0	CDS	+	82/1044	28/347	missense_variant c.82T>A p.Tyr28Asn	PICPPNBC_00749	nadA	Quinolinate synthase A
NC_000913.3	783614	snp	T	C	C:33 T:0	CDS	+	449/720	150/239	missense_variant c.449T>C p.Val150Ala	PICPPNBC_00750	pnuC	Nicotinamide riboside transporter PnuC
NC_000913.3	783916	mnp	TC	CT	CT:55 TC:0	CDS	-	908/942	303/313	missense_variant c.907_908delGAinsAG p.Glu303Arg	PICPPNBC_00751	zitB	Zinc transporter ZitB
NC_000913.3	786628	snp	A	T	T:42 A:0	CDS	+	996/1053	332/350	missense_variant c.996A>T p.Glu332Asp	PICPPNBC_00753	aroG	Phospho-2-dehydro-3-deoxyheptonate aldolase, Phe-sensitive
NC_000913.3	787802	snp	C	G	G:37 C:0	CDS	-	1036/1041	346/346	missense_variant c.1036G>C p.Glu346Gln	PICPPNBC_00755	galM	Aldose 1-epimerase
NC_000913.3	790454	complex	TT	CC	CC:35 TT:0	CDS	-	576/1047	192/348	missense_variant c.575_576delAAinsGG p.Glu192Gly	PICPPNBC_00757	galT	Galactose-1-phosphate uridylyltransferase
NC_000913.3	791178	snp	T	G	G:50 T:1	CDS	-	878/1017	293/338	missense_variant c.878A>C p.Glu293Ala	PICPPNBC_00758	galE	UDP-glucose 4-epimerase
NC_000913.3	792321	snp	A	T	T:30 A:0	CDS	-	1468/1473	490/490	missense_variant c.1468T>A p.Tyr490Asn	PICPPNBC_00759	modF	ABC transporter ATP-binding protein ModF
NC_000913.3	795116	snp	G	A	A:46 G:0	CDS	+	28/774	10/257	missense_variant c.28G>A p.Ala10Thr	PICPPNBC_00762	modA	Molybdate-binding protein ModA
NC_000913.3	796117	complex	ATTACC	CTTTCT	CTTTCT:47 ATTACC:0	CDS	+	256/690	86/229	missense_variant c.256_261delATTACCinsCTTTCT p.IleThr86LeuSer	PICPPNBC_00763	modB	Molybdenum transport system permease protein ModB
NC_000913.3	796751	snp	A	T	T:45 A:0	CDS	+	198/1059	66/352	missense_variant c.198A>T p.Glu66Asp	PICPPNBC_00764	btuD_1	Vitamin B12 import ATP-binding protein BtuD
NC_000913.3	798169	snp	A	T	T:47 A:0	CDS	-	263/819	88/272	missense_variant c.263T>A p.Ile88Asn	PICPPNBC_00765	ybhA	Pyridoxal phosphate phosphatase YbhA
NC_000913.3	800328	snp	T	C	C:25 T:0	CDS	-	248/954	83/317	missense_variant c.248A>G p.Asn83Ser	PICPPNBC_00767	oxyR_1	Hydrogen peroxide-inducible genes activator
NC_000913.3	802102	complex	CGACGGTGCG	AGGTGGGGAA	AGGTGGGGAA:21 CGACGGTGCG:0	CDS	+	216/1434	72/477	missense_variant c.216_225delCGACGGTGCGinsAGGTGGGGAA p.AspGlyAla73GlyGlyGlu	PICPPNBC_00769	ybhI	Inner membrane protein YbhI
NC_000913.3	804177	complex	TGGACCGGGCGTTAGC	AGGTCCCGGTGTTGCA	AGGTCCCGGTGTTGCA:23 TGGACCGGGCGTTAGC:0	CDS	+	675/2262	225/753	missense_variant c.675_690delTGGACCGGGCGTTAGCinsAGGTCCCGGTGTTGCA p.Ser230Ala	PICPPNBC_00770	leuC_2	3-isopropylmalate dehydratase large subunit
NC_000913.3	806093	snp	T	C	C:44 T:0	CDS	-	1189/1284	397/427	missense_variant c.1189A>G p.Ile397Val	PICPPNBC_00771	ybhC	Putative acyl-CoA thioester hydrolase YbhC
NC_000913.3	808143	complex	TGAGT	CGAGA	CGAGA:34 TGAGT:0	CDS	-	1115/1290	371/429	missense_variant c.1111_1115delACTCAinsTCTCG p.ThrHis371SerArg	PICPPNBC_00773	bioA	Adenosylmethionine-8-amino-7-oxononanoate aminotransferase
NC_000913.3	810487	snp	C	T	T:52 C:0	CDS	+	107/1155	36/384	missense_variant c.107C>T p.Ala36Val	PICPPNBC_00775	bioF	8-amino-7-oxononanoate synthase
NC_000913.3	811655	snp	A	G	G:53 A:0	CDS	+	134/756	45/251	missense_variant c.134A>G p.His45Arg	PICPPNBC_00776	bioC	Malonyl-[acyl-carrier protein] O-methyltransferase
NC_000913.3	812279	snp	C	T	T:41 C:0	CDS	+	10/678	4/225	missense_variant c.10C>T p.Arg4Cys	PICPPNBC_00777	bioD1_1	ATP-dependent dethiobiotin synthetase BioD 1
NC_000913.3	815773	snp	T	C	C:18 T:0	CDS	-	875/909	292/302	missense_variant c.875A>G p.Asn292Ser	PICPPNBC_00779	ybhK	Putative gluconeogenesis factor
NC_000913.3	817226	snp	A	T	T:29 A:0	CDS	+	183/990	61/329	missense_variant c.183A>T p.Arg61Ser	PICPPNBC_00780	moaA	GTP 3',8-cyclase
NC_000913.3	819056	snp	A	C	C:42 A:0	CDS	+	9/246	1981-03-01	missense_variant c.9A>C p.Lys3Asn	PICPPNBC_00783	moaD	Molybdopterin synthase sulfur carrier subunit
NC_000913.3	819438	snp	C	A	A:45 C:0	CDS	+	144/453	48/150	missense_variant c.144C>A p.Asn48Lys	PICPPNBC_00784	moaE	Molybdopterin synthase catalytic subunit
NC_000913.3	821804	complex	TTC	CTT	CTT:39 TTC:0	CDS	-	695/957	231/318	missense_variant c.693_695delGAAinsAAG p.Asn232Ser	PICPPNBC_00787	ybhN	Inner membrane protein YbhN
NC_000913.3	822761	snp	G	T	T:31 G:0	CDS	-	979/1242	327/413	missense_variant c.979C>A p.His327Asn	PICPPNBC_00788	clsB	Cardiolipin synthase B
NC_000913.3	826197	complex	TACCAC	CACTAT	CACTAT:37 TACCAC:0	CDS	-	1056/1134	351/377	missense_variant c.1051_1056delGTGGTAinsATAGTG p.Val351Ile	PICPPNBC_00792	ybhS	putative multidrug ABC transporter permease YbhS
NC_000913.3	828165	snp	C	T	T:40 C:0	CDS	-	817/1737	273/578	missense_variant c.817G>A p.Ala273Thr	PICPPNBC_00793	ybhF	putative multidrug ABC transporter ATP-binding protein YbhF
NC_000913.3	830158	complex	GTCATTG	ATCGCTA	ATCGCTA:37 GTCATTG:0	CDS	-	486/672	160/223	missense_variant c.480_486delCAATGACinsTAGCGAT p.Asn161Ser	PICPPNBC_00795	cecR	HTH-type transcriptional dual regulator CecR
NC_000913.3	831992	snp	C	T	T:22 C:0	CDS	+	1121/1365	374/454	missense_variant c.1121C>T p.Pro374Leu	PICPPNBC_00796	rhlE	ATP-dependent RNA helicase RhlE
NC_000913.3	832477	complex	TAT	CGC	CGC:14 TAT:0	CDS	-	441/450	147/149	missense_variant c.439_441delATAinsGCG p.Ile147Ala	PICPPNBC_00797	ybiA	N-glycosidase YbiA
NC_000913.3	834648	snp	A	G	G:53 A:1	CDS	+	1714/2286	572/761	missense_variant c.1714A>G p.Lys572Glu	PICPPNBC_00798	dinG	ATP-dependent DNA helicase DinG
NC_000913.3	836148	snp	G	A	A:35 G:0	CDS	+	901/963	301/320	missense_variant c.901G>A p.Val301Met	PICPPNBC_00799	ybiB	putative protein YbiB
NC_000913.3	836567	complex	AC	GT	GT:37 AC:0	CDS	+	217/1086	73/361	missense_variant c.217_218delACinsGT p.Thr73Val	PICPPNBC_00800	hcxB	Hydroxycarboxylate dehydrogenase B
NC_000913.3	838348	snp	C	A	A:44 C:0	CDS	-	109/267	37/88	missense_variant c.109G>T p.Asp37Tyr	PICPPNBC_00802	ybiI	putative protein YbiI
NC_000913.3	838606	snp	C	T	T:50 C:0	CDS	-	599/675	200/224	missense_variant c.599G>A p.Arg200His	PICPPNBC_00803		PKHD-type hydroxylase
NC_000913.3	839644	snp	C	T	T:41 C:0	CDS	-	1888/2283	630/760	missense_variant c.1888G>A p.Val630Met	PICPPNBC_00804	fiu	Catecholate siderophore receptor Fiu
NC_000913.3	841809	snp	G	A	A:33 G:0	CDS	-	248/261	83/86	missense_variant c.248C>T p.Thr83Ile	PICPPNBC_00805	mcbA	putative protein McbA
NC_000913.3	842776	snp	T	G	G:36 T:0	CDS	+	445/927	149/308	missense_variant c.445T>G p.Ser149Ala	PICPPNBC_00806	rlmF	Ribosomal RNA large subunit methyltransferase F
NC_000913.3	843296	snp	T	C	C:21 T:0	CDS	-	2185/2226	729/741	missense_variant c.2185A>G p.Thr729Ala	PICPPNBC_00807	ybiO	Moderate conductance mechanosensitive channel YbiO
NC_000913.3	852200	snp	T	C	C:46 T:0	CDS	-	398/1584	133/527	missense_variant c.398A>G p.Asn133Ser	PICPPNBC_00814	opgE_1	Phosphoethanolamine transferase OpgE
NC_000913.3	854205	snp	A	C	C:43 A:0	CDS	+	559/1119	187/372	missense_variant c.559A>C p.Met187Leu	PICPPNBC_00817	ybiR	Inner membrane protein YbiR
NC_000913.3	859332	snp	C	T	T:27 C:0	CDS	-	697/816	233/271	missense_variant c.697G>A p.Gly233Ser	PICPPNBC_00821	ybiV	Sugar phosphatase YbiV
NC_000913.3	860300	snp	A	C	C:50 A:0	CDS	-	2307/2433	769/810	missense_variant c.2307T>G p.Asp769Glu	PICPPNBC_00822	pflD	Trans-4-hydroxy-L-proline dehydratase
NC_000913.3	862776	snp	C	T	T:42 C:0	CDS	-	736/900	246/299	missense_variant c.736G>A p.Gly246Ser	PICPPNBC_00823	cutD	Choline trimethylamine-lyase activating enzyme
NC_000913.3	863740	complex	CGC	AGT	AGT:46 CGC:0	CDS	+	99/663	33/220	missense_variant c.99_101delCGCinsAGT p.Ala34Val	PICPPNBC_00824	fsaA	Fructose-6-phosphate aldolase 1
NC_000913.3	864499	snp	T	G	G:45 T:0	CDS	-	631/750	211/249	missense_variant c.631A>C p.Met211Leu	PICPPNBC_00825	moeB	Molybdopterin-synthase adenylyltransferase
NC_000913.3	865341	complex	TTTTT	ATTTC	ATTTC:19 TTTTT:0	CDS	-	1024/1236	340/411	missense_variant c.1020_1024delAAAAAinsGAAAT p.Thr342Ser	PICPPNBC_00826	moeA	Molybdopterin molybdenumtransferase
NC_000913.3	866698	snp	A	T	T:55 A:0	CDS	+	131/966	44/321	missense_variant c.131A>T p.Glu44Val	PICPPNBC_00827	iaaA	Isoaspartyl peptidase
NC_000913.3	867550	snp	A	G	G:52 A:0	CDS	+	31/1872	11/623	missense_variant c.31A>G p.Asn11Asp	PICPPNBC_00828	gsiA	Glutathione import ATP-binding protein GsiA
NC_000913.3	869497	snp	T	G	G:37 T:2	CDS	+	87/1539	29/512	missense_variant c.87T>G p.Asp29Glu	PICPPNBC_00829	gsiB	Glutathione-binding protein GsiB
NC_000913.3	871413	snp	G	A	A:36 G:2	CDS	+	447/921	149/306	missense_variant c.447G>A p.Met149Ile	PICPPNBC_00830	gsiC	Glutathione transport system permease protein GsiC
NC_000913.3	872514	snp	G	A	A:43 G:0	CDS	+	625/912	209/303	missense_variant c.625G>A p.Val209Ile	PICPPNBC_00831	gsiD	Glutathione transport system permease protein GsiD
NC_000913.3	873429	snp	G	A	A:35 G:0	CDS	+	451/2349	151/782	missense_variant c.451G>A p.Val151Met	PICPPNBC_00832	pdeI	putative cyclic di-GMP phosphodiesterase PdeI
NC_000913.3	879195	snp	C	A	A:38 C:0	CDS	+	454/1116	152/371	missense_variant c.454C>A p.Leu152Met	PICPPNBC_00836	yliI	Aldose sugar dehydrogenase YliI
NC_000913.3	880357	snp	C	T	T:38 C:0	CDS	-	124/627	42/208	missense_variant c.124G>A p.Ala42Thr	PICPPNBC_00837	gstB_1	Glutathione S-transferase GstB
NC_000913.3	881873	snp	G	A	A:32 G:0	CDS	+	1147/1203	383/400	missense_variant c.1147G>A p.Val383Met	PICPPNBC_00838	dacC	D-alanyl-D-alanine carboxypeptidase DacC
NC_000913.3	882203	snp	C	T	T:35 C:0	CDS	-	532/759	178/252	missense_variant c.532G>A p.Val178Ile	PICPPNBC_00839	deoR_1	Deoxyribose operon repressor
NC_000913.3	882836	snp	C	A	A:28 C:0	CDS	-	553/597	185/198	missense_variant c.553G>T p.Val185Phe	PICPPNBC_00840	ybjG	Putative undecaprenyl-diphosphatase YbjG
NC_000913.3	885322	complex	GTC	CTT	CTT:36 GTC:0	CDS	-	810/816	270/271	missense_variant c.808_810delGACinsAAG p.Asp270Lys	PICPPNBC_00843	ybjI	5-amino-6-(5-phospho-D-ribitylamino)uracil phosphatase YbjI
NC_000913.3	886226	snp	G	T	T:46 G:1	CDS	-	1033/1128	345/375	missense_variant c.1033C>A p.Leu345Met	PICPPNBC_00844	ybjJ	Inner membrane protein YbjJ
NC_000913.3	887606	snp	A	C	C:36 A:0	CDS	+	184/537	62/178	missense_variant c.184A>C p.Ser62Arg	PICPPNBC_00845	rcdA	HTH-type transcriptional regulator RcdA
NC_000913.3	890259	snp	G	T	T:39 G:0	CDS	+	171/378	57/125	missense_variant c.171G>T p.Gln57His	PICPPNBC_00847	ybjM	Inner membrane protein YbjM
NC_000913.3	890729	snp	A	G	G:41 A:0	CDS	-	25/258	1985-09-01	missense_variant c.25T>C p.Ser9Pro	PICPPNBC_00848	grxA	Glutaredoxin 1
NC_000913.3	891533	snp	T	C	C:55 T:0	CDS	+	350/723	117/240	missense_variant c.350T>C p.Ile117Thr	PICPPNBC_00850	nfsA	Oxygen-insensitive NADPH nitroreductase
NC_000913.3	893788	snp	C	T	T:56 C:0	CDS	+	5/1113	2/370	missense_variant c.5C>T p.Thr2Ile	PICPPNBC_00853	potF	Putrescine-binding periplasmic protein
NC_000913.3	895801	snp	G	T	T:33 G:0	CDS	+	811/1134	271/377	missense_variant c.811G>T p.Asp271Tyr	PICPPNBC_00854	potA_1	Spermidine/putrescine import ATP-binding protein PotA
NC_000913.3	896161	complex	TCG	CCA	CCA:30 TCG:2	CDS	+	28/954	10/317	missense_variant c.28_30delTCGinsCCA p.Ser10Pro	PICPPNBC_00855	potH	Putrescine transport system permease protein PotH
NC_000913.3	897280	snp	G	C	C:32 G:0	CDS	+	197/846	66/281	missense_variant c.197G>C p.Gly66Ala	PICPPNBC_00856	ydcV_1	Inner membrane ABC transporter permease protein YdcV
NC_000913.3	898570	snp	T	C	C:51 T:0	CDS	+	53/1128	18/375	missense_variant c.53T>C p.Met18Thr	PICPPNBC_00858	rlmC	23S rRNA (uracil(747)-C(5))-methyltransferase RlmC
NC_000913.3	899866	snp	C	T	T:11 C:0	CDS	-	710/732	237/243	missense_variant c.710G>A p.Ser237Asn	PICPPNBC_00859	artJ	ABC transporter arginine-binding protein 1
NC_000913.3	902331	snp	G	A	A:50 G:0	CDS	-	658/732	220/243	missense_variant c.658C>T p.Leu220Phe	PICPPNBC_00862	artI	Putative ABC transporter arginine-binding protein 2
NC_000913.3	904922	snp	T	G	G:48 T:0	CDS	+	10/831	4/276	missense_variant c.10T>G p.Phe4Val	PICPPNBC_00866	amiD	N-acetylmuramoyl-L-alanine amidase AmiD
NC_000913.3	905808	complex	TGACC	GGACT	GGACT:31 TGACC:0	CDS	-	946/1014	314/337	missense_variant c.942_946delGGTCAinsAGTCC p.Ile316Leu	PICPPNBC_00867	oleD	2-alkyl-3-oxoalkanoate reductase
NC_000913.3	908578	snp	T	C	C:44 T:0	CDS	-	717/1002	239/333	missense_variant c.717A>G p.Ile239Met	PICPPNBC_00869	ltaE	Low specificity L-threonine aldolase
NC_000913.3	909529	complex	AAC	GAT	GAT:56 AAC:0	CDS	-	1521/1719	507/572	missense_variant c.1519_1521delGTTinsATC p.Val507Ile	PICPPNBC_00870	poxB	Pyruvate dehydrogenase [ubiquinone]
NC_000913.3	911190	snp	G	A	A:30 G:0	CDS	-	961/969	321/322	missense_variant c.961C>T p.Leu321Phe	PICPPNBC_00871	hcr	NADH oxidoreductase HCR
NC_000913.3	912755	complex	TGATA	CAATG	CAATG:43 TGATA:0	CDS	-	1060/1653	352/550	missense_variant c.1056_1060delTATCAinsCATTG p.Thr354Ala	PICPPNBC_00872	hcp	Hydroxylamine reductase
NC_000913.3	914331	snp	A	G	G:42 A:0	CDS	-	527/900	176/299	missense_variant c.527T>C p.Val176Ala	PICPPNBC_00873	lysO	Lysine exporter LysO
NC_000913.3	915357	snp	C	T	T:37 C:0	CDS	-	691/696	231/231	missense_variant c.691G>A p.Asp231Asn	PICPPNBC_00874	aqpZ	Aquaporin Z
NC_000913.3	919277	snp	C	A	A:39 C:0	CDS	+	43/1116	15/371	missense_variant c.43C>A p.Leu15Met	PICPPNBC_00877	macA	Macrolide export protein MacA
NC_000913.3	920698	snp	C	T	T:48 C:0	CDS	+	352/1947	118/648	missense_variant c.352C>T p.Arg118Trp	PICPPNBC_00878	macB	Macrolide export ATP-binding/permease protein MacB
NC_000913.3	926775	snp	G	A	A:31 G:1	CDS	-	658/705	220/234	missense_variant c.658C>T p.Pro220Ser	PICPPNBC_00884	aat	Leucyl/phenylalanyl-tRNA--protein transferase
NC_000913.3	927630	complex	ACG	GCA	GCA:43 ACG:0	CDS	-	1566/1722	522/573	missense_variant c.1564_1566delCGTinsTGC p.Arg522Cys	PICPPNBC_00885	msbA_1	Lipid A export ATP-binding/permease protein MsbA
NC_000913.3	929284	complex	CGG	TGA	TGA:34 CGG:0	CDS	-	1679/1767	559/588	missense_variant c.1677_1679delCCGinsTCA p.Arg560Gln	PICPPNBC_00886	cydD	ATP-binding/permease protein CydD
NC_000913.3	931365	snp	C	G	G:34 C:0	CDS	-	686/966	229/321	missense_variant c.686G>C p.Ser229Thr	PICPPNBC_00887	trxB	Thioredoxin reductase
NC_000913.3	933240	snp	T	C	C:41 T:0	CDS	+	17/3990	6/1329	missense_variant c.17T>C p.Ile6Thr	PICPPNBC_00889	ftsK	DNA translocase FtsK
NC_000913.3	938103	snp	C	T	T:44 C:0	CDS	+	110/1344	37/447	missense_variant c.110C>T p.Ala37Val	PICPPNBC_00891	rarA	Replication-associated recombination protein A
NC_000913.3	943167	snp	C	A	A:50 C:0	CDS	+	2209/2445	737/814	missense_variant c.2209C>A p.His737Asn	PICPPNBC_00893	dmsA	Dimethyl sulfoxide reductase DmsA
NC_000913.3	944179	snp	T	G	G:40 T:0	CDS	+	147/864	49/287	missense_variant c.147T>G p.Phe49Leu	PICPPNBC_00895	dmsC_1	Anaerobic dimethyl sulfoxide reductase chain C
NC_000913.3	945095	snp	A	T	T:33 A:0	CDS	-	463/627	155/208	missense_variant c.463T>A p.Leu155Met	PICPPNBC_00896	ycaC	putative hydrolase YcaC
NC_000913.3	945887	snp	A	G	G:55 A:0	CDS	+	17/1149	6/382	missense_variant c.17A>G p.Gln6Arg	PICPPNBC_00897	ycaD	putative MFS-type transporter YcaD
NC_000913.3	954259	snp	C	T	T:28 C:0	CDS	-	208/858	70/285	missense_variant c.208G>A p.Val70Ile	PICPPNBC_00903	focA	putative formate transporter 1
NC_000913.3	955489	complex	CATAAACG	AGTAGACA	AGTAGACA:38 CATAAACG:0	CDS	-	1144/1761	379/586	missense_variant c.1137_1144delCGTTTATGinsTGTCTACT p.Ala382Ser	PICPPNBC_00904	ycaO	Ribosomal protein S12 methylthiotransferase accessory factor YcaO
NC_000913.3	958055	snp	C	A	A:38 C:0	CDS	+	403/1089	135/362	missense_variant c.403C>A p.Arg135Ser	PICPPNBC_00906	serC	Phosphoserine aminotransferase
NC_000913.3	959067	snp	G	A	A:50 G:0	CDS	+	256/1284	86/427	missense_variant c.256G>A p.Gly86Ser	PICPPNBC_00907	aroA	3-phosphoshikimate 1-carboxyvinyltransferase
NC_000913.3	960342	snp	G	A	A:16 G:0	CDS	+	79/765	27/254	missense_variant c.79G>A p.Asp27Asn	PICPPNBC_00908	ycaL	Metalloprotease YcaL
NC_000913.3	968718	complex	AT	GC	GC:51 AT:0	CDS	+	353/987	118/328	missense_variant c.353_354delATinsGC p.Asp118Gly	PICPPNBC_00914	lpxK	Tetraacyldisaccharide 4'-kinase
NC_000913.3	971356	complex	GAAGG	AAAGA	AAAGA:42 GAAGG:0	CDS	+	505/747	169/248	missense_variant c.505_509delGAAGGinsAAAGA p.GluGly169LysAsp	PICPPNBC_00917	kdsB	3-deoxy-manno-octulosonate cytidylyltransferase
NC_000913.3	973659	snp	G	A	A:42 G:0	CDS	+	123/786	41/261	missense_variant c.123G>A p.Met41Ile	PICPPNBC_00920	cmoM	tRNA 5-carboxymethoxyuridine methyltransferase
NC_000913.3	975313	snp	C	T	T:41 C:0	CDS	+	995/1323	332/440	missense_variant c.995C>T p.Ala332Val	PICPPNBC_00921	mukF	Chromosome partition protein MukF
NC_000913.3	976298	snp	A	G	G:31 A:0	CDS	+	677/705	226/234	missense_variant c.677A>G p.Asn226Ser	PICPPNBC_00922	mukE	Chromosome partition protein MukE
NC_000913.3	977003	complex	CGGCGTGCGT	TGGGGTGTGG	TGGGGTGTGG:37 CGGCGTGCGT:0	CDS	+	678/4461	226/1486	missense_variant c.678_687delCGGCGTGCGTinsTGGGGTGTGG p.Arg229Trp	PICPPNBC_00923	mukB	Chromosome partition protein MukB
NC_000913.3	981075	snp	A	G	G:53 A:0	CDS	+	29/1848	10/615	missense_variant c.29A>G p.Gln10Arg	PICPPNBC_00924	ycbB	putative L,D-transpeptidase YcbB
NC_000913.3	983780	snp	A	C	C:51 A:0	CDS	+	131/648	44/215	missense_variant c.131A>C p.Asp44Ala	PICPPNBC_00926	gloC	Hydroxyacylglutathione hydrolase GloC
NC_000913.3	984900	complex	GCGA	ACGT	ACGT:34 GCGA:0	CDS	-	810/1191	269/396	missense_variant c.807_810delTCGCinsACGT p.Asp269Glu	PICPPNBC_00927	aspC	Aspartate aminotransferase
NC_000913.3	986065	snp	T	G	G:49 T:2	CDS	-	918/1089	306/362	missense_variant c.918A>C p.Glu306Asp	PICPPNBC_00928	ompF	Outer membrane porin F
NC_000913.3	988667	snp	C	T	T:40 C:0	CDS	-	319/1401	107/466	missense_variant c.319G>A p.Asp107Asn	PICPPNBC_00929	asnS	Asparagine--tRNA ligase
NC_000913.3	989495	snp	C	G	G:31 C:1	CDS	-	862/1203	288/400	missense_variant c.862G>C p.Val288Leu	PICPPNBC_00930	pncB	Nicotinate phosphoribosyltransferase
NC_000913.3	990770	complex	CTCCC	TTCCG	TTCCG:46 CTCCC:0	CDS	+	149/2613	50/870	missense_variant c.149_153delCTCCCinsTTCCG p.Ala50Val	PICPPNBC_00931	pepN	Aminopeptidase N
NC_000913.3	993305	snp	G	A	A:43 G:0	CDS	-	740/768	247/255	missense_variant c.740C>T p.Ser247Phe	PICPPNBC_00932	ssuB	Aliphatic sulfonates import ATP-binding protein SsuB
NC_000913.3	994858	snp	T	G	G:40 T:0	CDS	-	1131/1146	377/381	missense_variant c.1131A>C p.Lys377Asn	PICPPNBC_00934	ssuD	Alkanesulfonate monooxygenase
NC_000913.3	996105	complex	CTCGGCGTTAAC	TTCAGCGCTCAA	TTCAGCGCTCAA:19 CTCGGCGTTAAC:0	CDS	-	840/960	277/319	missense_variant c.829_840delGTTAACGCCGAGinsTTGAGCGCTGAA p.ValAsn277LeuSer	PICPPNBC_00935	ssuA	Putative aliphatic sulfonates-binding protein
NC_000913.3	997064	snp	C	T	T:36 C:0	CDS	-	449/576	150/191	missense_variant c.449G>A p.Arg150Lys	PICPPNBC_00936	ssuE	FMN reductase (NADPH)
NC_000913.3	1005384	snp	C	T	T:49 C:0	CDS	+	617/1011	206/336	missense_variant c.617C>T p.Ala206Val	PICPPNBC_00944	pyrD	Dihydroorotate dehydrogenase (quinone)
NC_000913.3	1006267	snp	G	A	A:40 G:0	CDS	+	316/543	106/180	missense_variant c.316G>A p.Val106Met	PICPPNBC_00945	zapC	Cell division protein ZapC
NC_000913.3	1006557	complex	CA	TG	TG:48 CA:0	CDS	-	1044/1110	348/369	missense_variant c.1043_1044delTGinsCA p.Met348Thr	PICPPNBC_00946	ycbX	putative protein YcbX
NC_000913.3	1008289	snp	G	A	A:35 G:1	CDS	+	446/2109	149/702	missense_variant c.446G>A p.Ser149Asn	PICPPNBC_00947	rlmL	Ribosomal RNA large subunit methyltransferase K/L
NC_000913.3	1010951	snp	A	G	G:44 A:0	CDS	+	988/1908	330/635	missense_variant c.988A>G p.Asn330Asp	PICPPNBC_00948	uup	ABC transporter ATP-binding protein uup
NC_000913.3	1013739	snp	A	C	C:41 A:0	CDS	+	481/1641	161/546	missense_variant c.481A>C p.Ile161Leu	PICPPNBC_00950	pqiB	Intermembrane transport protein PqiB
NC_000913.3	1015049	snp	A	G	G:43 A:0	CDS	+	154/564	52/187	missense_variant c.154A>G p.Thr52Ala	PICPPNBC_00951	pqiC	Intermembrane transport lipoprotein PqiC
NC_000913.3	1015995	snp	C	T	T:33 C:0	CDS	-	584/627	195/208	missense_variant c.584G>A p.Ser195Asn	PICPPNBC_00953	fabA	3-hydroxydecanoyl-[acyl-carrier-protein] dehydratase
NC_000913.3	1017411	snp	T	G	G:34 T:0	CDS	-	889/1761	297/586	missense_variant c.889A>C p.Lys297Gln	PICPPNBC_00954	lon_2	Lon protease
NC_000913.3	1018612	snp	T	A	A:43 T:0	CDS	+	128/453	43/150	missense_variant c.128T>A p.Val43Glu	PICPPNBC_00955	matP	Macrodomain Ter protein
NC_000913.3	1019239	snp	C	G	G:64 C:0	CDS	-	815/1041	272/346	missense_variant c.815G>C p.Gly272Ala	PICPPNBC_00956	ompA	Outer membrane protein A
NC_000913.3	1020546	snp	T	G	G:51 T:2	CDS	-	374/510	125/169	missense_variant c.374A>C p.Glu125Ala	PICPPNBC_00957	sulA	Cell division inhibitor SulA
NC_000913.3	1021618	snp	A	T	T:41 A:0	CDS	+	481/630	161/209	missense_variant c.481A>T p.Ser161Cys	PICPPNBC_00958	sxy	Protein Sxy
NC_000913.3	1021888	snp	T	C	C:29 T:0	CDS	-	2005/2163	669/720	missense_variant c.2005A>G p.Ser669Gly	PICPPNBC_00959	yccS	Inner membrane protein YccS
NC_000913.3	1024851	complex	CG	TA	TA:38 CG:1	CDS	+	381/2055	127/684	missense_variant c.381_382delCGinsTA p.Val128Met	PICPPNBC_00961	helD	DNA helicase IV
NC_000913.3	1026988	snp	C	A	A:38 C:0	CDS	-	28/459	10/152	missense_variant c.28G>T p.Ala10Ser	PICPPNBC_00962	mgsA	Methylglyoxal synthase
NC_000913.3	1028120	snp	A	C	C:28 A:0	CDS	+	175/414	59/137	missense_variant c.175A>C p.Lys59Gln	PICPPNBC_00964	yccU	putative protein YccU
NC_000913.3	1028970	snp	T	C	C:28 T:1	CDS	-	985/1176	329/391	missense_variant c.985A>G p.Ile329Val	PICPPNBC_00966	rlmI	Ribosomal RNA large subunit methyltransferase I
NC_000913.3	1030149	snp	G	A	A:54 G:0	CDS	+	86/279	29/92	missense_variant c.86G>A p.Arg29Lys	PICPPNBC_00967	yccX	Acylphosphatase
NC_000913.3	1030555	complex	CGA	AGT	AGT:40 CGA:0	CDS	-	114/330	38/109	missense_variant c.112_114delTCGinsACT p.Ser38Thr	PICPPNBC_00968	tusE	Sulfurtransferase TusE
NC_000913.3	1032466	snp	A	G	G:42 A:0	CDS	+	328/1119	110/372	missense_variant c.328A>G p.Thr110Ala	PICPPNBC_00971	hyaA	Hydrogenase-1 small chain
NC_000913.3	1034038	mnp	CA	TG	TG:47 CA:0	CDS	+	785/1794	262/597	missense_variant c.785_786delCAinsTG p.Ser262Leu	PICPPNBC_00972	hyaB	Hydrogenase-1 large chain
NC_000913.3	1035270	snp	G	A	A:40 G:0	CDS	+	205/708	69/235	missense_variant c.205G>A p.Val69Ile	PICPPNBC_00973	hyaC	putative Ni/Fe-hydrogenase 1 B-type cytochrome subunit
NC_000913.3	1035881	snp	T	G	G:40 T:0	CDS	+	112/588	38/195	missense_variant c.112T>G p.Tyr38Asp	PICPPNBC_00974	hyaD	Hydrogenase 1 maturation protease
NC_000913.3	1036416	complex	AG	GA	GA:35 AG:0	CDS	+	63/399	21/132	missense_variant c.63_64delAGinsGA p.Val22Ile	PICPPNBC_00975	hyaE	Hydrogenase-1 operon protein HyaE
NC_000913.3	1038379	snp	A	G	G:37 A:0	CDS	+	640/1545	214/514	missense_variant c.640A>G p.Asn214Asp	PICPPNBC_00977	appC	Cytochrome bd-II ubiquinol oxidase subunit 1
NC_000913.3	1040664	complex	CCCGC	ACCGA	ACCGA:48 CCCGC:0	CDS	+	48/1299	16/432	missense_variant c.48_52delCCCGCinsACCGA p.Gln18Lys	PICPPNBC_00980	appA	Periplasmic AppA protein
NC_000913.3	1052309	complex	CTTGT	ATTGC	ATTGC:36 CTTGT:0	CDS	-	1054/1074	350/357	missense_variant c.1050_1054delACAAGinsGCAAT p.Ala352Ser	PICPPNBC_00992	yccM	Putative electron transport protein YccM
NC_000913.3	1053460	complex	GC	T	T:40 GC:0	CDS	-	2674/2700	891/899	frameshift_variant&missense_variant c.2673_2674delGCinsA p.His892fs	PICPPNBC_00993	torS	Sensor protein TorS
NC_000913.3	1056302	mnp	GC	AT	AT:41 GC:0	CDS	+	42/1029	14/342	missense_variant c.42_43delGCinsAT p.Pro15Ser	PICPPNBC_00994	torT	Periplasmic protein TorT
NC_000913.3	1057819	snp	A	G	G:32 A:0	CDS	-	136/693	46/230	missense_variant c.136T>C p.Ser46Pro	PICPPNBC_00995	torR	TorCAD operon transcriptional regulatory protein TorR
NC_000913.3	1058149	complex	AAT	TAC	TAC:46 AAT:0	CDS	+	66/1173	22/390	missense_variant c.66_68delAATinsTAC p.Ile23Thr	PICPPNBC_00996	torC	Cytochrome c-type protein TorC
NC_000913.3	1059390	snp	C	G	G:35 C:0	CDS	+	135/2547	45/848	missense_variant c.135C>G p.Asp45Glu	PICPPNBC_00997	torA	Trimethylamine-N-oxide reductase 1
NC_000913.3	1061963	complex	CGA	TGG	TGG:44 CGA:0	CDS	+	165/600	55/199	missense_variant c.165_167delCGAinsTGG p.Glu56Gly	PICPPNBC_00998	torD	Chaperone protein TorD
NC_000913.3	1062750	snp	G	T	T:47 G:0	CDS	-	106/306	36/101	missense_variant c.106C>A p.Arg36Ser	PICPPNBC_00999	cbpM	Chaperone modulatory protein CbpM
NC_000913.3	1063100	snp	C	T	T:36 C:0	CDS	-	676/921	226/306	missense_variant c.676G>A p.Ala226Thr	PICPPNBC_01000	cbpA	Curved DNA-binding protein
NC_000913.3	1065609	snp	G	A	A:38 G:0	CDS	+	25/1242	9/413	missense_variant c.25G>A p.Ala9Thr	PICPPNBC_01002	agp	Glucose-1-phosphatase
NC_000913.3	1068519	snp	C	T	T:10 C:0	CDS	-	1321/1329	441/442	missense_variant c.1321G>A p.Glu441Lys	PICPPNBC_01006	rutG	Putative pyrimidine permease RutG
NC_000913.3	1069925	snp	T	C	C:30 T:0	CDS	-	430/495	144/164	missense_variant c.430A>G p.Thr144Ala	PICPPNBC_01007	rutF	FMN reductase (NADH) RutF
NC_000913.3	1070414	snp	T	A	A:49 T:0	CDS	-	542/591	181/196	missense_variant c.542A>T p.Tyr181Phe	PICPPNBC_01008	rutE	putative malonic semialdehyde reductase RutE
NC_000913.3	1071068	snp	G	C	C:34 G:0	CDS	-	698/801	233/266	missense_variant c.698C>G p.Pro233Arg	PICPPNBC_01009	rutD	Putative aminoacrylate hydrolase RutD
NC_000913.3	1072181	snp	T	C	C:50 T:0	CDS	-	686/696	229/231	missense_variant c.686A>G p.His229Arg	PICPPNBC_01011	rutB	Peroxyureidoacrylate/ureidoacrylate amidohydrolase RutB
NC_000913.3	1072996	snp	C	T	T:44 C:0	CDS	-	959/1092	320/363	missense_variant c.959G>A p.Ser320Asn	PICPPNBC_01012	rutA	Pyrimidine monooxygenase RutA
NC_000913.3	1075051	complex	TG	CA	CA:32 TG:0	CDS	-	3832/3963	1277/1320	missense_variant c.3831_3832delCAinsTG p.Thr1278Ala	PICPPNBC_01014	putA	Bifunctional protein PutA
NC_000913.3	1080197	complex	ATCAT	GGCAC	GGCAC:27 ATCAT:0	CDS	+	893/1509	298/502	missense_variant c.893_897delATCATinsGGCAC p.Asp298Gly	PICPPNBC_01016	putP	Sodium/proline symporter
NC_000913.3	1081796	snp	A	G	G:43 A:0	CDS	+	331/720	111/239	missense_variant c.331A>G p.Ile111Val	PICPPNBC_01018	efeU_2	Ferrous iron permease EfeU
NC_000913.3	1082323	complex	TGATGTG	CGATATT	CGATATT:46 TGATGTG:0	CDS	+	81/1128	27/375	missense_variant c.81_87delTGATGTGinsCGATATT p.Val29Ile	PICPPNBC_01019	efeO	Iron uptake system component EfeO
NC_000913.3	1083385	snp	A	G	G:31 A:0	CDS	+	10/1272	4/423	missense_variant c.10A>G p.Lys4Glu	PICPPNBC_01020	efeB	Deferrochelatase/peroxidase EfeB
NC_000913.3	1085024	snp	T	G	G:39 T:0	CDS	+	33/1065	11/354	missense_variant c.33T>G p.Asp11Glu	PICPPNBC_01021	phoH	Protein PhoH
NC_000913.3	1086110	snp	G	A	A:34 G:0	CDS	-	410/414	137/137	missense_variant c.410C>T p.Ala137Val	PICPPNBC_01022	pgaD	Biofilm PGA synthesis protein PgaD
NC_000913.3	1086673	snp	T	C	C:44 T:0	CDS	-	1174/1326	392/441	missense_variant c.1174A>G p.Thr392Ala	PICPPNBC_01023	pgaC	Poly-beta-1,6-N-acetyl-D-glucosamine synthase
NC_000913.3	1087886	snp	G	C	C:51 G:0	CDS	-	1972/2019	658/672	missense_variant c.1972C>G p.Leu658Val	PICPPNBC_01024	pgaB	Poly-beta-1,6-N-acetyl-D-glucosamine N-deacetylase
NC_000913.3	1090134	snp	G	A	A:37 G:1	CDS	-	2156/2424	719/807	missense_variant c.2156C>T p.Thr719Met	PICPPNBC_01025	pgaA	Poly-beta-1,6-N-acetyl-D-glucosamine export protein
NC_000913.3	1092894	snp	A	G	G:29 A:0	CDS	+	19/1359	7/452	missense_variant c.19A>G p.Arg7Gly	PICPPNBC_01026	dgcT	putative diguanylate cyclase DgcT
NC_000913.3	1097944	snp	G	A	A:43 G:0	CDS	+	59/939	20/312	missense_variant c.59G>A p.Arg20His	PICPPNBC_01032	ghrA	Glyoxylate/hydroxypyruvate reductase A
NC_000913.3	1099329	snp	C	T	T:34 C:0	CDS	+	451/738	151/245	missense_variant c.451C>T p.His151Tyr	PICPPNBC_01033	ycdX	putative phosphatase YcdX
NC_000913.3	1100688	complex	GCTGA	ACTGG	ACTGG:40 GCTGA:0	CDS	+	423/522	141/173	missense_variant c.423_427delGCTGAinsACTGG p.Ile143Val	PICPPNBC_01035	ycdZ	Inner membrane protein YcdZ
NC_000913.3	1100913	snp	C	T	T:40 C:1	CDS	-	772/834	258/277	missense_variant c.772G>A p.Ala258Thr	PICPPNBC_01036	csgG	Curli production assembly/transport component CsgG
NC_000913.3	1102067	snp	T	A	A:53 T:2	CDS	-	61/417	21/138	missense_variant c.61A>T p.Thr21Ser	PICPPNBC_01037	csgF	Curli production assembly/transport component CsgF
NC_000913.3	1102869	snp	A	C	C:51 A:0	CDS	-	328/651	110/216	missense_variant c.328T>G p.Ser110Ala	PICPPNBC_01039	csgD	CsgBAC operon transcriptional regulatory protein
NC_000913.3	1104627	snp	A	G	G:27 A:0	CDS	+	181/456	61/151	missense_variant c.181A>G p.Thr61Ala	PICPPNBC_01041	csgA	Major curlin subunit
NC_000913.3	1104967	snp	A	G	G:53 A:0	CDS	+	7/333	3/110	missense_variant c.7A>G p.Thr3Ala	PICPPNBC_01042	csgC	Curli assembly protein CsgC
NC_000913.3	1105490	snp	T	C	C:47 T:0	CDS	+	77/312	26/103	missense_variant c.77T>C p.Val26Ala	PICPPNBC_01043	ymdA	putative protein YmdA
NC_000913.3	1106971	snp	G	A	A:23 G:0	CDS	+	677/1482	226/493	missense_variant c.677G>A p.Arg226His	PICPPNBC_01045	clsC	Cardiolipin synthase C
NC_000913.3	1108157	snp	T	A	A:43 T:0	CDS	-	785/1158	262/385	missense_variant c.785A>T p.Gln262Leu	PICPPNBC_01046	mdoC	Glucans biosynthesis protein C
NC_000913.3	1109454	complex	CGAGA	TGAGG	TGAGG:37 CGAGA:0	CDS	+	87/1503	29/500	missense_variant c.87_91delCGAGAinsTGAGG p.Thr31Ala	PICPPNBC_01047	mdoG	Glucans biosynthesis protein G
NC_000913.3	1111394	snp	T	G	G:53 T:0	CDS	+	502/2514	168/837	missense_variant c.502T>G p.Leu168Val	PICPPNBC_01048	mdoH	Glucans biosynthesis glucosyltransferase H
NC_000913.3	1114275	snp	C	T	T:42 C:0	CDS	-	1216/1227	406/408	missense_variant c.1216G>A p.Val406Ile	PICPPNBC_01051	sbnD	Staphyloferrin B transporter
NC_000913.3	1115821	snp	C	T	T:39 C:0	CDS	-	762/921	254/306	missense_variant c.762G>A p.Met254Ile	PICPPNBC_01052	lpxL	Lipid A biosynthesis lauroyltransferase
NC_000913.3	1118107	snp	C	T	T:33 C:0	CDS	-	370/576	124/191	missense_variant c.370G>A p.Asp124Asn	PICPPNBC_01054	yceI	Protein YceI
NC_000913.3	1118653	complex	CA	AG	AG:51 CA:0	CDS	-	394/567	131/188	missense_variant c.393_394delTGinsCT p.Ala132Ser	PICPPNBC_01055	yceJ	Cytochrome b561
NC_000913.3	1120260	complex	TTGT	CTGG	CTGG:33 TTGT:0	CDS	-	327/1119	108/372	missense_variant c.324_327delACAAinsCCAG p.Glu108Asp	PICPPNBC_01057	solA	N-methyl-L-tryptophan oxidase
NC_000913.3	1122250	snp	T	C	C:32 T:0	CDS	-	358/1047	120/348	missense_variant c.358A>G p.Ile120Val	PICPPNBC_01060	pyrC	Dihydroorotase
NC_000913.3	1125938	snp	C	G	G:32 C:0	CDS	+	377/585	126/194	missense_variant c.377C>G p.Thr126Ser	PICPPNBC_01064	rimJ	[Ribosomal protein S5]-alanine N-acetyltransferase
NC_000913.3	1126946	snp	A	C	C:41 A:0	CDS	+	141/924	47/307	missense_variant c.141A>C p.Glu47Asp	PICPPNBC_01066	yceM	Putative oxidoreductase YceM
NC_000913.3	1128430	snp	G	A	A:36 G:0	CDS	+	592/1536	198/511	missense_variant c.592G>A p.Val198Ile	PICPPNBC_01067	murJ	Lipid II flippase MurJ
NC_000913.3	1129434	snp	C	T	T:40 C:0	CDS	-	397/417	133/138	missense_variant c.397G>A p.Gly133Ser	PICPPNBC_01068	flgN	Flagella synthesis protein FlgN
NC_000913.3	1130042	complex	CCGGC	TCGGG	TCGGG:37 CCGGC:0	CDS	-	87/294	28/97	missense_variant c.83_87delGCCGGinsCCCGA p.Ser28Thr	PICPPNBC_01069	flgM	Negative regulator of flagellin synthesis
NC_000913.3	1130266	snp	C	T	T:38 C:0	CDS	-	598/660	200/219	missense_variant c.598G>A p.Val200Ile	PICPPNBC_01070	flgA	Flagella basal body P-ring formation protein FlgA
NC_000913.3	1131261	snp	A	T	T:37 A:0	CDS	+	244/417	82/138	missense_variant c.244A>T p.Thr82Ser	PICPPNBC_01071	flgB	Flagellar basal body rod protein FlgB
NC_000913.3	1132482	snp	G	A	A:49 G:0	CDS	+	629/696	210/231	missense_variant c.629G>A p.Ser210Asn	PICPPNBC_01073	flgD	Basal-body rod modification protein FlgD
NC_000913.3	1133060	snp	C	T	T:27 C:0	CDS	+	487/1209	163/402	missense_variant c.487C>T p.Pro163Ser	PICPPNBC_01074	flgE	Flagellar hook protein FlgE
NC_000913.3	1134067	snp	C	T	T:39 C:0	CDS	+	266/756	89/251	missense_variant c.266C>T p.Ala89Val	PICPPNBC_01075	flgF	Flagellar basal-body rod protein FlgF
NC_000913.3	1135610	snp	T	C	C:58 T:0	CDS	+	47/699	16/232	missense_variant c.47T>C p.Val16Ala	PICPPNBC_01077	flgH	Flagellar L-ring protein
NC_000913.3	1137712	snp	G	A	A:41 G:0	CDS	+	342/942	114/313	missense_variant c.342G>A p.Met114Ile	PICPPNBC_01079	flgJ	Peptidoglycan hydrolase FlgJ
NC_000913.3	1139437	snp	G	A	A:39 G:1	CDS	+	1060/1644	354/547	missense_variant c.1060G>A p.Ala354Thr	PICPPNBC_01080	flgK	Flagellar hook-associated protein 1
NC_000913.3	1140458	complex	GACTGCG	ATCCGCA	ATCCGCA:22 GACTGCG:0	CDS	+	426/954	142/317	missense_variant c.426_432delGACTGCGinsATCCGCA p.Thr143Ser	PICPPNBC_01081	flgL	Flagellar hook-associated protein 3
NC_000913.3	1141412	snp	C	T	T:38 C:0	CDS	-	2956/3186	986/1061	missense_variant c.2956G>A p.Ala986Thr	PICPPNBC_01082	rne	Ribonuclease E
NC_000913.3	1145857	snp	A	T	T:30 A:0	CDS	+	918/960	306/319	missense_variant c.918A>T p.Glu306Asp	PICPPNBC_01083	rluC	Ribosomal large subunit pseudouridine synthase C
NC_000913.3	1146589	snp	T	C	C:32 T:0	CDS	-	46/624	16/207	missense_variant c.46A>G p.Lys16Glu	PICPPNBC_01084	yceF	7-methyl-GTP pyrophosphatase
NC_000913.3	1147744	snp	T	C	C:30 T:0	CDS	+	94/1041	32/346	missense_variant c.94T>C p.Ser32Pro	PICPPNBC_01087	plsX	Phosphate acyltransferase
NC_000913.3	1149443	snp	G	A	A:30 G:2	CDS	+	685/954	229/317	missense_variant c.685G>A p.Ala229Thr	PICPPNBC_01088	fabH	3-oxoacyl-[acyl-carrier-protein] synthase 3
NC_000913.3	1153662	snp	T	G	G:39 T:0	CDS	+	363/810	121/269	missense_variant c.363T>G p.Ile121Met	PICPPNBC_01093	pabC	Aminodeoxychorismate lyase
NC_000913.3	1154790	snp	A	C	C:43 A:0	CDS	+	679/1023	227/340	missense_variant c.679A>C p.Lys227Gln	PICPPNBC_01094	mltG	Endolytic murein transglycosylase
NC_000913.3	1155739	complex	CAC	AAT	AAT:40 CAC:0	CDS	+	616/642	206/213	missense_variant c.616_618delCACinsAAT p.His206Asn	PICPPNBC_01095	tmk_1	Thymidylate kinase
NC_000913.3	1156020	snp	A	G	G:54 A:0	CDS	+	259/1005	87/334	missense_variant c.259A>G p.Thr87Ala	PICPPNBC_01096	holB	DNA polymerase III subunit delta'
NC_000913.3	1158346	snp	G	A	A:41 G:0	CDS	+	478/1434	160/477	missense_variant c.478G>A p.Ala160Thr	PICPPNBC_01098	ptsG	PTS system glucose-specific EIICB component
NC_000913.3	1159389	snp	G	T	T:35 G:1	CDS	-	2163/2190	721/729	missense_variant c.2163C>A p.Phe721Leu	PICPPNBC_01099	fhuE	FhuE receptor
NC_000913.3	1162755	snp	G	A	A:28 G:1	CDS	+	118/642	40/213	missense_variant c.118G>A p.Ala40Thr	PICPPNBC_01102	lpoB	Penicillin-binding protein activator LpoB
NC_000913.3	1163284	snp	A	C	C:34 A:0	CDS	+	25/825	9/274	missense_variant c.25A>C p.Ile9Leu	PICPPNBC_01103	thiK	Thiamine kinase
NC_000913.3	1164261	snp	G	A	A:45 G:0	CDS	+	167/1026	56/341	missense_variant c.167G>A p.Arg56His	PICPPNBC_01104	nagZ	Beta-hexosaminidase
NC_000913.3	1166783	complex	CAACGAGC	TAGTGAGT	TAGTGAGT:31 CAACGAGC:0	CDS	+	699/1305	233/434	missense_variant c.699_706delCAACGAGCinsTAGTGAGT p.Asn234Ser	PICPPNBC_01106	ndh	NADH dehydrogenase
NC_000913.3	1168208	snp	C	G	G:36 C:0	CDS	-	688/696	230/231	missense_variant c.688G>C p.Val230Leu	PICPPNBC_01108	comR	HTH-type transcriptional repressor ComR
NC_000913.3	1169836	snp	A	G	G:29 A:0	CDS	-	536/960	179/319	missense_variant c.536T>C p.Leu179Pro	PICPPNBC_01110	ycfS	putative L,D-transpeptidase YcfS
NC_000913.3	1171579	complex	TG	GA	GA:25 TG:0	CDS	-	2434/3495	811/1164	missense_variant c.2433_2434delCAinsTC p.Met812Leu	PICPPNBC_01111	mfd	Transcription-repair-coupling factor
NC_000913.3	1174112	snp	C	T	T:42 C:0	CDS	-	1054/1074	352/357	missense_variant c.1054G>A p.Ala352Thr	PICPPNBC_01112	ycfT	Inner membrane protein YcfT
NC_000913.3	1177026	snp	T	G	G:37 T:0	CDS	+	408/702	136/233	missense_variant c.408T>G p.Asp136Glu	PICPPNBC_01114	lolD_2	Lipoprotein-releasing system ATP-binding protein LolD
NC_000913.3	1177569	snp	C	A	A:51 C:0	CDS	+	244/1239	82/412	missense_variant c.244C>A p.His82Asn	PICPPNBC_01115	lolE	Lipoprotein-releasing system transmembrane protein LolE
NC_000913.3	1179393	complex	CAGGC	AAGGT	AAGGT:42 CAGGC:0	CDS	+	801/912	267/303	missense_variant c.801_805delCAGGCinsAAGGT p.Asp267Glu	PICPPNBC_01116	nagK	N-acetyl-D-glucosamine kinase
NC_000913.3	1179787	snp	G	A	A:28 G:0	CDS	+	268/840	90/279	missense_variant c.268G>A p.Ala90Thr	PICPPNBC_01117	cobB	NAD-dependent protein deacylase
NC_000913.3	1180495	complex	AATAACAAT	CATAGTAAC	CATAGTAAC:27 AATAACAAT:0	CDS	-	773/789	255/262	missense_variant c.765_773delATTGTTATTinsGTTACTATG p.Leu258Trp	PICPPNBC_01118	ycfZ	Inner membrane protein YcfZ
NC_000913.3	1181293	complex	AT	TC	TC:40 AT:0	CDS	-	433/462	144/153	missense_variant c.432_433delATinsGA p.Ser145Thr	PICPPNBC_01119	ymfA	Inner membrane protein YmfA
NC_000913.3	1182512	complex	GTTTG	ATTGC	ATTGC:44 GTTTG:0	CDS	-	318/1047	105/348	missense_variant c.314_318delCAAACinsGCAAT p.Thr105Ser	PICPPNBC_01120	potD	Spermidine/putrescine-binding periplasmic protein
NC_000913.3	1186320	snp	A	C	C:47 A:0	CDS	+	477/1227	159/408	missense_variant c.477A>C p.Lys159Asn	PICPPNBC_01124	pepT	Peptidase T
NC_000913.3	1187338	snp	T	A	A:33 T:0	CDS	-	903/1122	301/373	missense_variant c.903A>T p.Glu301Asp	PICPPNBC_01125	roxA	50S ribosomal protein L16 3-hydroxylase
NC_000913.3	1190318	snp	T	A	A:40 T:0	CDS	-	130/672	44/223	missense_variant c.130A>T p.Ile44Leu	PICPPNBC_01127	phoP	Transcriptional regulatory protein PhoP
NC_000913.3	1190856	complex	TTCA	CTCC	CTCC:31 TTCA:0	CDS	-	1131/1371	376/456	missense_variant c.1128_1131delTGAAinsGGAG p.Asp376Glu	PICPPNBC_01128	purB	Adenylosuccinate lyase
NC_000913.3	1192534	snp	G	C	C:17 G:0	CDS	-	98/642	33/213	missense_variant c.98C>G p.Ala33Gly	PICPPNBC_01129	hflD	High frequency lysogenization protein HflD
NC_000913.3	1192960	snp	C	T	T:40 C:0	CDS	-	814/1107	272/368	missense_variant c.814G>A p.Val272Ile	PICPPNBC_01130	mnmA	tRNA-specific 2-thiouridylase MnmA
NC_000913.3	1194308	complex	ACT	GCG	GCG:40 ACT:0	CDS	-	644/654	214/217	missense_variant c.642_644delAGTinsCGC p.GluVal214AspAla	PICPPNBC_01132	rluE	Ribosomal large subunit pseudouridine synthase E
NC_000913.3	1211556	snp	A	C	C:10 A:0	CDS	+	144/165	48/54	missense_variant c.144A>C p.Glu48Asp	PICPPNBC_01156	icd_2	Isocitrate dehydrogenase [NADP]
NC_000913.3	1212861	snp	A	G	G:24 A:0	CDS	-	247/405	83/134	missense_variant c.247T>C p.Cys83Arg	PICPPNBC_01157	ydfO_2	putative protein YdfO
NC_000913.3	1213606	mnp	TT	CC	CC:38 TT:0	CDS	-	454/732	151/243	missense_variant c.453_454delAAinsGG p.Thr152Ala	PICPPNBC_01158	bluR	HTH-type transcriptional repressor BluR
NC_000913.3	1214285	complex	TATG	AACT	AACT:25 TATG:0	CDS	-	1191/1212	396/403	missense_variant c.1188_1191delCATAinsAGTT p.Ile397Val	PICPPNBC_01159	bluF	Blue light- and temperature-regulated antirepressor BluF
NC_000913.3	1215811	snp	T	C	C:38 T:0	CDS	+	23/237	1978-08-01	missense_variant c.23T>C p.Leu8Ser	PICPPNBC_01160	ycgZ	putative two-component-system connector protein YcgZ
NC_000913.3	1216402	snp	A	T	T:62 A:0	CDS	+	34/267	1988-12-01	missense_variant c.34A>T p.Thr12Ser	PICPPNBC_01161	ariR	putative two-component-system connector protein AriR
NC_000913.3	1216809	snp	G	A	A:38 G:0	CDS	+	62/249	21/82	missense_variant c.62G>A p.Arg21Lys	PICPPNBC_01162	ymgC	putative protein YmgC
NC_000913.3	1218244	snp	C	G	G:36 C:0	CDS	+	917/1524	306/507	missense_variant c.917C>G p.Ser306Cys	PICPPNBC_01163	pdeG	putative cyclic di-GMP phosphodiesterase PdeG
NC_000913.3	1219182	snp	A	G	G:37 A:0	CDS	+	200/219	67/72	missense_variant c.200A>G p.Asn67Ser	PICPPNBC_01164	ymgF	Inner membrane protein YmgF
NC_000913.3	1221280	snp	A	C	C:14 A:0	CDS	+	75/1017	25/338	missense_variant c.75A>C p.Glu25Asp	PICPPNBC_01166	icsA_1	Outer membrane protein IcsA autotransporter
NC_000913.3	1225750	complex	TGGGA	CGGGG	CGGGG:49 TGGGA:0	CDS	-	331/696	109/231	missense_variant c.327_331delTCCCAinsCCCCG p.Thr111Ala	PICPPNBC_01171	minC	Septum site-determining protein MinC
NC_000913.3	1227452	snp	C	A	A:41 C:0	CDS	-	21/402	7/133	missense_variant c.21G>T p.Arg7Ser	PICPPNBC_01173	pliG	Inhibitor of g-type lysozyme
NC_000913.3	1228523	snp	A	G	G:36 A:0	CDS	+	445/660	149/219	missense_variant c.445A>G p.Ser149Gly	PICPPNBC_01175	ycgM	putative protein YcgM
NC_000913.3	1229497	snp	C	T	T:35 C:0	CDS	-	898/912	300/303	missense_variant c.898G>A p.Val300Ile	PICPPNBC_01177	hlyE	Hemolysin E, chromosomal
NC_000913.3	1231022	snp	G	A	A:46 G:0	CDS	+	256/420	86/139	missense_variant c.256G>A p.Val86Ile	PICPPNBC_01178	umuD	Protein UmuD
NC_000913.3	1231517	snp	G	A	A:36 G:0	CDS	+	332/1269	111/422	missense_variant c.332G>A p.Arg111His	PICPPNBC_01179	umuC	Protein UmuC
NC_000913.3	1232623	snp	A	T	T:33 A:1	CDS	-	408/531	136/176	missense_variant c.408T>A p.Asp136Glu	PICPPNBC_01180	dsbB	Disulfide bond formation protein B
NC_000913.3	1233248	complex	CAAGCCGACGAGT	TAACCCGGCAACC	TAACCCGGCAACC:20 CAAGCCGACGAGT:0	CDS	-	1470/1542	486/513	missense_variant c.1458_1470delACTCGTCGGCTTGinsGGTTGCCGGGTTA p.LeuVal487ValAla	PICPPNBC_01181	nhaB	Na(+)/H(+) antiporter NhaB
NC_000913.3	1238605	complex	CGAG	TGAT	TGAT:28 CGAG:0	CDS	+	1035/1299	345/432	missense_variant c.1035_1038delCGAGinsTGAT p.Glu346Asp	PICPPNBC_01184	dadA_1	D-amino acid dehydrogenase
NC_000913.3	1238954	snp	A	C	C:26 A:0	CDS	+	76/1071	26/356	missense_variant c.76A>C p.Thr26Pro	PICPPNBC_01185	dadX	Alanine racemase, catabolic
NC_000913.3	1241364	complex	TGAG	AGCA	AGCA:27 TGAG:0	CDS	-	708/1737	235/578	missense_variant c.705_708delCTCAinsTGCT p.Ser236Ala	PICPPNBC_01186	cvrA	K(+)/H(+) antiporter NhaP2
NC_000913.3	1242215	complex	CG	TC	TC:50 CG:0	CDS	-	866/915	289/304	missense_variant c.865_866delCGinsGA p.Arg289Glu	PICPPNBC_01187	ldcA	Murein tetrapeptide carboxypeptidase
NC_000913.3	1243426	snp	T	A	A:42 T:0	CDS	+	247/612	83/203	missense_variant c.247T>A p.Leu83Ile	PICPPNBC_01188	emtA	Endo-type membrane-bound lytic murein transglycosylase A
NC_000913.3	1243805	snp	T	A	A:47 T:0	CDS	-	723/735	241/244	missense_variant c.723A>T p.Lys241Asn	PICPPNBC_01189	ycgR	Flagellar brake protein YcgR
NC_000913.3	1246118	snp	T	C	C:49 T:0	CDS	-	1259/1698	420/565	missense_variant c.1259A>G p.Asn420Ser	PICPPNBC_01192	treA	Periplasmic trehalase
NC_000913.3	1247833	snp	C	G	G:36 C:0	CDS	-	1282/1419	428/472	missense_variant c.1282G>C p.Val428Leu	PICPPNBC_01193	dhaM	PEP-dependent dihydroxyacetone kinase, phosphoryl donor subunit DhaM
NC_000913.3	1249290	snp	T	G	G:33 T:0	CDS	-	468/633	156/210	missense_variant c.468A>C p.Glu156Asp	PICPPNBC_01194	dhaL	PEP-dependent dihydroxyacetone kinase, ADP-binding subunit DhaL
NC_000913.3	1250042	snp	T	G	G:47 T:0	CDS	-	797/1071	266/356	missense_variant c.797A>C p.Gln266Pro	PICPPNBC_01195	dhaK	PEP-dependent dihydroxyacetone kinase, dihydroxyacetone-binding subunit DhaK
NC_000913.3	1251288	complex	CTGT	TTGC	TTGC:47 CTGT:0	CDS	+	223/1920	75/639	missense_variant c.223_226delCTGTinsTTGC p.Phe76Leu	PICPPNBC_01196	dhaR	PTS-dependent dihydroxyacetone kinase operon regulatory protein
NC_000913.3	1257242	snp	T	C	C:36 T:0	CDS	-	571/1092	191/363	missense_variant c.571A>G p.Ile191Val	PICPPNBC_01199	ychF	Ribosome-binding ATPase YchF
NC_000913.3	1258184	complex	GCCACCG	ACCGCTA	ACCGCTA:23 GCCACCG:0	CDS	-	330/585	108/194	missense_variant c.324_330delCGGTGGCinsTAGCGGT p.Gly109Ser	PICPPNBC_01200	pth	Peptidyl-tRNA hydrolase
NC_000913.3	1259228	snp	C	G	G:40 C:0	CDS	-	1549/1653	517/550	missense_variant c.1549G>C p.Val517Leu	PICPPNBC_01202	dauA	C4-dicarboxylic acid transporter DauA
NC_000913.3	1262060	snp	G	A	A:35 G:0	CDS	-	818/852	273/283	missense_variant c.818C>T p.Ala273Val	PICPPNBC_01204	ispE	4-diphosphocytidyl-2-C-methyl-D-erythritol kinase
NC_000913.3	1263479	mnp	GA	AG	AG:33 GA:0	CDS	-	22/624	7/207	missense_variant c.21_22delTCinsCT p.Leu8Phe	PICPPNBC_01205	lolB	Outer-membrane lipoprotein LolB
NC_000913.3	1263896	complex	GCAGGACA	ACGGGATG	ACGGGATG:24 GCAGGACA:0	CDS	+	183/1257	61/418	missense_variant c.183_190delGCAGGACAinsACGGGATG p.GlnAspAsn62ArgAspAsp	PICPPNBC_01206	hemA	Glutamyl-tRNA reductase
NC_000913.3	1266194	snp	G	A	A:45 G:0	CDS	+	101/834	34/277	missense_variant c.101G>A p.Arg34Lys	PICPPNBC_01208	prmC	Release factor glutamine methyltransferase
NC_000913.3	1267120	snp	T	A	A:43 T:0	CDS	+	197/393	66/130	missense_variant c.197T>A p.Leu66Gln	PICPPNBC_01209	ychQ	Protein YchQ
NC_000913.3	1271120	snp	A	G	G:34 A:0	CDS	-	730/1101	244/366	missense_variant c.730T>C p.Ser244Pro	PICPPNBC_01215	chaA	Sodium-potassium/proton antiporter ChaA
NC_000913.3	1272122	snp	C	T	T:43 C:1	CDS	+	4/231	1976-02-01	missense_variant c.4C>T p.Pro2Ser	PICPPNBC_01216	chaB	Putative cation transport regulator ChaB
NC_000913.3	1272499	snp	A	G	G:40 A:0	CDS	+	14/717	5/238	missense_variant c.14A>G p.Lys5Arg	PICPPNBC_01217	chaC	Glutathione-specific gamma-glutamylcyclotransferase
NC_000913.3	1273502	snp	C	T	T:24 C:0	CDS	-	98/354	33/117	missense_variant c.98G>A p.Ser33Asn	PICPPNBC_01218	ychN	Protein YchN
NC_000913.3	1273831	complex	TGTA	GGCG	GGCG:27 TGTA:0	CDS	+	48/1395	16/464	missense_variant c.48_51delTGTAinsGGCG p.Val17Ala	PICPPNBC_01219		Invasin
NC_000913.3	1276291	snp	G	A	A:25 G:0	CDS	-	1328/1797	443/598	missense_variant c.1328C>T p.Ala443Val	PICPPNBC_01221	narX	Nitrate/nitrite sensor protein NarX
NC_000913.3	1281874	snp	G	C	C:39 G:0	CDS	+	2011/3744	671/1247	missense_variant c.2011G>C p.Gly671Arg	PICPPNBC_01224	narG	Respiratory nitrate reductase 1 alpha chain
NC_000913.3	1284374	complex	CGTGTGC	AATATGT	AATATGT:32 CGTGTGC:0	CDS	+	771/1539	257/512	missense_variant c.771_777delCGTGTGCinsAATATGT p.Val258Ile	PICPPNBC_01225	narH	Respiratory nitrate reductase 1 beta chain
NC_000913.3	1286458	snp	A	G	G:26 A:0	CDS	+	610/678	204/225	missense_variant c.610A>G p.Ile204Val	PICPPNBC_01227	narI	Respiratory nitrate reductase 1 gamma chain
NC_000913.3	1288194	snp	G	C	C:32 G:0	CDS	-	431/843	144/280	missense_variant c.431C>G p.Thr144Ser	PICPPNBC_01230	purU	Formyltetrahydrofolate deformylase
NC_000913.3	1290107	snp	G	A	A:32 G:0	CDS	+	902/945	301/314	missense_variant c.902G>A p.Arg301Lys	PICPPNBC_01232		putative NTE family protein
NC_000913.3	1290751	snp	T	A	A:39 T:0	CDS	+	510/1014	170/337	missense_variant c.510T>A p.His170Gln	PICPPNBC_01233	rssB	Regulator of RpoS
NC_000913.3	1293816	snp	T	C	C:29 T:0	CDS	+	290/618	97/205	missense_variant c.290T>C p.Val97Ala	PICPPNBC_01236	tdk	Thymidine kinase
NC_000913.3	1296279	snp	C	T	T:36 C:0	CDS	-	1843/2676	615/891	missense_variant c.1843G>A p.Ala615Thr	PICPPNBC_01239	adhE	Aldehyde-alcohol dehydrogenase
NC_000913.3	1301991	complex	GA	TT	TT:37 GA:0	CDS	+	855/1677	285/558	missense_variant c.855_856delGAinsTT p.Asn286Tyr	PICPPNBC_01243	oppA	Periplasmic oligopeptide-binding protein
NC_000913.3	1304451	complex	AT	GC	GC:46 AT:0	CDS	+	618/909	206/302	missense_variant c.618_619delATinsGC p.Ser207Pro	PICPPNBC_01245	oppC	Oligopeptide transport system permease protein OppC
NC_000913.3	1305442	snp	T	G	G:35 T:0	CDS	+	689/1014	230/337	missense_variant c.689T>G p.Val230Gly	PICPPNBC_01246	oppD	Oligopeptide transport ATP-binding protein OppD
NC_000913.3	1309056	snp	A	T	T:41 A:0	CDS	-	1214/1254	405/417	missense_variant c.1214T>A p.Leu405Gln	PICPPNBC_01250	kch	Voltage-gated potassium channel Kch
NC_000913.3	1311239	snp	A	G	G:36 A:0	CDS	+	166/735	56/244	missense_variant c.166A>G p.Thr56Ala	PICPPNBC_01252	tonB	Protein TonB
NC_000913.3	1312237	snp	T	C	C:38 T:1	CDS	-	10/399	4/132	missense_variant c.10A>G p.Thr4Ala	PICPPNBC_01253		putative acyl-CoA thioester hydrolase
NC_000913.3	1312551	snp	G	A	A:31 G:0	CDS	-	340/540	114/179	missense_variant c.340C>T p.Pro114Ser	PICPPNBC_01254	yciB	putative intracellular septation protein A
NC_000913.3	1316934	complex	TG	CA	CA:27 TG:0	CDS	-	289/807	96/268	missense_variant c.288_289delCAinsTG p.Ile97Val	PICPPNBC_01260	trpA	Tryptophan synthase alpha chain
NC_000913.3	1317315	snp	A	T	T:29 A:0	CDS	-	1101/1194	367/397	missense_variant c.1101T>A p.Asp367Glu	PICPPNBC_01261	trpB	Tryptophan synthase beta chain
NC_000913.3	1318652	complex	TAAA	GAAT	GAAT:25 TAAA:0	CDS	-	1134/1359	377/452	missense_variant c.1131_1134delTTTAinsATTC p.Leu378Phe	PICPPNBC_01262	trpC	Tryptophan biosynthesis protein TrpCF
NC_000913.3	1320454	snp	T	A	A:34 T:0	CDS	-	931/1596	311/531	missense_variant c.931A>T p.Ser311Cys	PICPPNBC_01263	trpGD	Bifunctional protein TrpGD
NC_000913.3	1321518	complex	TA	CT	CT:32 TA:0	CDS	-	1429/1563	476/520	missense_variant c.1428_1429delTAinsAG p.Ile477Val	PICPPNBC_01264	trpE	Anthranilate synthase component 1
NC_000913.3	1323237	complex	TG	CT	CT:37 TG:0	CDS	+	18/882	6/293	missense_variant c.18_19delTGinsCT p.Ala7Ser	PICPPNBC_01265	yciV	5'-3' exoribonuclease
NC_000913.3	1326981	snp	G	A	A:37 G:0	CDS	+	130/876	44/291	missense_variant c.130G>A p.Val44Ile	PICPPNBC_01268	rluB	Ribosomal large subunit pseudouridine synthase B
NC_000913.3	1327926	complex	CACCACT	AATCACG	AATCACG:23 CACCACT:0	CDS	-	432/591	142/196	missense_variant c.426_432delAGTGGTGinsCGTGATT p.GluValVal142AspValIle	PICPPNBC_01269	btuR	Corrinoid adenosyltransferase
NC_000913.3	1328776	snp	T	C	C:41 T:0	CDS	-	337/759	113/252	missense_variant c.337A>G p.Asn113Asp	PICPPNBC_01270	yciK	putative oxidoreductase YciK
NC_000913.3	1329524	complex	TCA	ACT	ACT:24 TCA:0	CDS	+	193/1050	65/349	missense_variant c.193_195delTCAinsACT p.Ser65Thr	PICPPNBC_01271	sohB	putative protease SohB
NC_000913.3	1331174	snp	G	A	A:23 G:0	CDS	+	127/2598	43/865	missense_variant c.127G>A p.Ala43Thr	PICPPNBC_01273	topA_1	DNA topoisomerase 1
NC_000913.3	1335190	snp	G	A	A:38 G:0	CDS	+	31/129	2042-11-01	missense_variant c.31G>A p.Asp11Asn	PICPPNBC_01275	ymiA	Protein YmiA
NC_000913.3	1335954	snp	C	T	T:29 C:0	CDS	+	124/2676	42/891	missense_variant c.124C>T p.Leu42Phe	PICPPNBC_01278	acnA	Aconitate hydratase A
NC_000913.3	1338665	snp	C	T	T:31 C:0	CDS	-	496/591	166/196	missense_variant c.496G>A p.Val166Ile	PICPPNBC_01279	ribA	GTP cyclohydrolase-2
NC_000913.3	1339555	complex	TTTGTA	ATTATG	ATTATG:36 TTTGTA:0	CDS	+	226/765	76/254	missense_variant c.226_231delTTTGTAinsATTATG p.PheVal76IleMet	PICPPNBC_01280	pgpB	Phosphatidylglycerophosphatase B
NC_000913.3	1340523	snp	T	C	C:38 T:0	CDS	+	281/309	94/102	missense_variant c.281T>C p.Val94Ala	PICPPNBC_01281	lapA	Lipopolysaccharide assembly protein A
NC_000913.3	1341240	snp	G	C	C:31 G:0	CDS	+	683/1170	228/389	missense_variant c.683G>C p.Gly228Ala	PICPPNBC_01282	lapB_1	Lipopolysaccharide assembly protein B
NC_000913.3	1342003	snp	A	C	C:47 A:0	CDS	+	143/798	48/265	missense_variant c.143A>C p.Asp48Ala	PICPPNBC_01283	pyrF	Orotidine 5'-phosphate decarboxylase
NC_000913.3	1342898	snp	G	A	A:28 G:0	CDS	+	241/327	81/108	missense_variant c.241G>A p.Val81Ile	PICPPNBC_01284	yciH	putative protein YciH
NC_000913.3	1343617	snp	T	C	C:31 T:0	CDS	-	730/750	244/249	missense_variant c.730A>G p.Ile244Val	PICPPNBC_01286	srlR_1	Glucitol operon repressor
NC_000913.3	1345086	complex	GTT	ATC	ATC:48 GTT:0	CDS	-	1657/1986	552/661	missense_variant c.1655_1657delAACinsGAT p.Gln552Arg	PICPPNBC_01288	pdeR	Cyclic di-GMP phosphodiesterase PdeR
NC_000913.3	1347063	snp	A	G	G:48 A:0	CDS	-	1850/1935	617/644	missense_variant c.1850T>C p.Val617Ala	PICPPNBC_01289	rnb	Exoribonuclease 2
NC_000913.3	1350835	snp	C	T	T:40 C:0	CDS	-	205/789	69/262	missense_variant c.205G>A p.Ala69Thr	PICPPNBC_01291	fabI	Enoyl-[acyl-carrier-protein] reductase [NADH] FabI
NC_000913.3	1354921	snp	T	C	C:45 T:0	CDS	-	550/966	184/321	missense_variant c.550A>G p.Ile184Val	PICPPNBC_01295	sapB_1	Putrescine export system permease protein SapB
NC_000913.3	1356003	snp	A	C	C:40 A:0	CDS	-	1108/1644	370/547	missense_variant c.1108T>G p.Ser370Ala	PICPPNBC_01296	sapA	Peptide transport periplasmic protein SapA
NC_000913.3	1366940	snp	T	G	G:13 T:0	CDS	-	973/978	325/325	missense_variant c.973A>C p.Ile325Leu	PICPPNBC_01305	pspF	Psp operon transcriptional activator
NC_000913.3	1368282	mnp	GG	AA	AA:30 GG:0	CDS	+	204/669	68/222	missense_variant c.204_205delGGinsAA p.Val69Ile	PICPPNBC_01306	pspA	Phage shock protein A
NC_000913.3	1369716	snp	G	A	A:43 G:0	CDS	+	28/315	10/104	missense_variant c.28G>A p.Ala10Thr	PICPPNBC_01310	pspE	Thiosulfate sulfurtransferase PspE
NC_000913.3	1370219	snp	A	C	C:32 A:0	CDS	+	4/1680	2/559	missense_variant c.4A>C p.Lys2Gln	PICPPNBC_01311	ycjM	Glucosylglycerate phosphorylase
NC_000913.3	1374201	snp	G	A	A:40 G:0	CDS	+	112/843	38/280	missense_variant c.112G>A p.Gly38Ser	PICPPNBC_01314	ycjP	Inner membrane ABC transporter permease protein YcjP
NC_000913.3	1375019	snp	T	G	G:22 T:0	CDS	+	57/1053	19/350	missense_variant c.57T>G p.Asp19Glu	PICPPNBC_01315	tdh_1	L-threonine 3-dehydrogenase
NC_000913.3	1376071	complex	AAAAC	GAAAT	GAAAT:29 AAAAC:1	CDS	+	38/789	13/262	missense_variant c.38_42delAAAACinsGAAAT p.Glu13Gly	PICPPNBC_01316	iolE	Inosose dehydratase
NC_000913.3	1377009	snp	G	T	T:41 G:0	CDS	+	178/1056	60/351	missense_variant c.178G>T p.Val60Leu	PICPPNBC_01317	iolG	Myo-inositol 2-dehydrogenase
NC_000913.3	1378127	snp	G	A	A:28 G:0	CDS	+	244/2268	82/755	missense_variant c.244G>A p.Val82Ile	PICPPNBC_01318	ycjT	Kojibiose phosphorylase
NC_000913.3	1380275	snp	C	T	T:26 C:0	CDS	+	128/660	43/219	missense_variant c.128C>T p.Ser43Phe	PICPPNBC_01319	ycjU	Beta-phosphoglucomutase
NC_000913.3	1380891	snp	A	G	G:29 A:0	CDS	+	71/969	24/322	missense_variant c.71A>G p.Asn24Ser	PICPPNBC_01320	msmX	Oligosaccharides import ATP-binding protein MsmX
NC_000913.3	1382017	snp	G	A	A:33 G:0	CDS	+	71/906	24/301	missense_variant c.71G>A p.Arg24Lys	PICPPNBC_01321	ompG	Outer membrane porin G
NC_000913.3	1383017	complex	AGA	GGC	GGC:17 AGA:0	CDS	-	945/999	315/332	missense_variant c.943_945delTCTinsGCC p.Ser315Ala	PICPPNBC_01322	purR_1	HTH-type transcriptional repressor PurR
NC_000913.3	1384639	snp	A	T	T:37 A:0	CDS	+	523/1398	175/465	missense_variant c.523A>T p.Ser175Cys	PICPPNBC_01323	ycjX	putative protein YcjX
NC_000913.3	1387482	snp	G	A	A:27 G:0	CDS	+	763/1542	255/513	missense_variant c.763G>A p.Gly255Ser	PICPPNBC_01325	tyrR	Transcriptional regulatory protein TyrR
NC_000913.3	1389234	snp	G	A	A:41 G:0	CDS	+	305/966	102/321	missense_variant c.305G>A p.Arg102Lys	PICPPNBC_01327	ycjG	L-Ala-D/L-Glu epimerase
NC_000913.3	1390433	snp	C	T	T:38 C:0	CDS	-	166/729	56/242	missense_variant c.166G>A p.Val56Ile	PICPPNBC_01328	mpaA	Murein peptide amidase A
NC_000913.3	1390973	snp	G	A	A:32 G:0	CDS	-	881/921	294/306	missense_variant c.881C>T p.Ala294Val	PICPPNBC_01330	ycjY	putative protein YcjY
NC_000913.3	1392230	complex	AGCCATGG	TGCCCTGA	TGCCCTGA:46 AGCCATGG:0	CDS	+	240/900	80/299	missense_variant c.240_247delAGCCATGGinsTGCCCTGA p.MetAla82LeuThr	PICPPNBC_01331	pgrR_2	HTH-type transcriptional regulator PgrR
NC_000913.3	1393815	snp	G	A	A:26 G:0	CDS	+	589/1614	197/537	missense_variant c.589G>A p.Gly197Ser	PICPPNBC_01332	mppA	Periplasmic murein peptide-binding protein
NC_000913.3	1394903	snp	T	G	G:43 T:0	CDS	-	1020/1032	340/343	missense_variant c.1020A>C p.Glu340Asp	PICPPNBC_01333	ynaI	Low conductance mechanosensitive channel YnaI
NC_000913.3	1406157	snp	A	G	G:42 A:1	CDS	+	179/564	60/187	missense_variant c.179A>G p.Gln60Arg	PICPPNBC_01343	smrA	putative DNA endonuclease SmrA
NC_000913.3	1407435	snp	C	T	T:44 C:1	CDS	-	361/1233	121/410	missense_variant c.361G>A p.Ala121Thr	PICPPNBC_01344	dgcM	Diguanylate cyclase DgcM
NC_000913.3	1409569	snp	A	G	G:38 A:0	CDS	+	59/1374	20/457	missense_variant c.59A>G p.Glu20Gly	PICPPNBC_01347	dbpA	ATP-dependent RNA helicase DbpA
NC_000913.3	1411081	complex	ACGCC	CCGCT	CCGCT:32 ACGCC:0	CDS	-	868/936	288/311	missense_variant c.864_868delGGCGTinsAGCGG p.Cys290Gly	PICPPNBC_01348	ttcA	tRNA-cytidine(32) 2-sulfurtransferase
NC_000913.3	1412029	snp	T	C	C:29 T:0	CDS	-	1207/1236	403/411	missense_variant c.1207A>G p.Ile403Val	PICPPNBC_01349	intQ_1	Putative defective protein IntQ
NC_000913.3	1427906	snp	C	T	T:16 C:0	CDS	-	821/981	274/326	missense_variant c.821G>A p.Arg274Lys	PICPPNBC_01371		IS5 family transposase ISKpn26
NC_000913.3	1435543	snp	T	G	G:28 T:0	CDS	-	77/435	26/144	missense_variant c.77A>C p.Glu26Ala	PICPPNBC_01377	uspF	Universal stress protein F
NC_000913.3	1435906	snp	T	C	C:34 T:0	CDS	-	988/1134	330/377	missense_variant c.988A>G p.Ile330Val	PICPPNBC_01378	ompN_1	Outer membrane porin N
NC_000913.3	1437419	complex	CG	AA	AA:24 CG:0	CDS	-	3366/3525	1122/1174	missense_variant c.3365_3366delCGinsTT p.Pro1122Leu	PICPPNBC_01379	nifJ	Pyruvate-flavodoxin oxidoreductase
NC_000913.3	1441685	snp	T	C	C:48 T:0	CDS	-	59/423	20/140	missense_variant c.59A>G p.Asn20Ser	PICPPNBC_01381	hslJ	Heat shock protein HslJ
NC_000913.3	1442181	snp	T	A	A:47 T:0	CDS	-	663/990	221/329	missense_variant c.663A>T p.Glu221Asp	PICPPNBC_01382	ldhA	D-lactate dehydrogenase
NC_000913.3	1446398	snp	A	T	T:24 A:0	CDS	-	886/906	296/301	missense_variant c.886T>A p.Tyr296Asn	PICPPNBC_01386	feaR	Transcriptional activator FeaR
NC_000913.3	1464790	snp	C	T	T:26 C:0	CDS	+	320/591	107/196	missense_variant c.320C>T p.Ala107Val	PICPPNBC_01402	caiE	Carnitine operon protein CaiE
NC_000913.3	1474695	snp	A	C	C:31 A:0	CDS	+	475/861	159/286	missense_variant c.475A>C p.Ile159Leu	PICPPNBC_01408	pdxI	Pyridoxine 4-dehydrogenase
NC_000913.3	1482489	snp	G	C	C:38 G:0	CDS	-	372/606	124/201	missense_variant c.372C>G p.Asn124Lys	PICPPNBC_01414	azoR_2	FMN-dependent NADH-azoreductase
NC_000913.3	1487732	complex	GACT	AACC	AACC:46 GACT:0	CDS	+	498/801	166/266	missense_variant c.498_501delGACTinsAACC p.Met166Ile	PICPPNBC_01416	ydcF	Protein YdcF
NC_000913.3	1488863	snp	C	A	A:28 C:0	CDS	+	632/1440	211/479	missense_variant c.632C>A p.Thr211Asn	PICPPNBC_01417	aldA	Lactaldehyde dehydrogenase
NC_000913.3	1489921	complex	GTGGTTGCTTG	TTTGTCGCCTT	TTTGTCGCCTT:19 GTGGTTGCTTG:0	CDS	-	44/252	1983-12-01	missense_variant c.34_44delCAAGCAACCACinsAAGGCGACAAA p.GlnAlaThrThr12LysAlaThrAsn	PICPPNBC_01418	gapA1	Glyceraldehyde-3-phosphate dehydrogenase 1
NC_000913.3	1493820	snp	A	T	T:27 A:1	CDS	+	1351/1641	451/546	missense_variant c.1351A>T p.Ser451Cys	PICPPNBC_01424	trg	Methyl-accepting chemotaxis protein III
NC_000913.3	1494578	snp	G	T	T:31 G:0	CDS	-	494/924	165/307	missense_variant c.494C>A p.Thr165Asn	PICPPNBC_01425	catM	HTH-type transcriptional regulator CatM
NC_000913.3	1497613	snp	G	A	A:28 G:0	CDS	+	722/1620	241/539	missense_variant c.722G>A p.Ser241Asn	PICPPNBC_01427	mdoD	Glucans biosynthesis protein D
NC_000913.3	1498993	complex	ATCAC	GTCAT	GTCAT:32 ATCAC:0	CDS	+	56/540	19/179	missense_variant c.56_60delATCACinsGTCAT p.Asn19Ser	PICPPNBC_01429	rimL	Ribosomal-protein-serine acetyltransferase
NC_000913.3	1500741	snp	A	G	G:42 A:0	CDS	+	169/993	57/330	missense_variant c.169A>G p.Ser57Gly	PICPPNBC_01431	tehA	Tellurite resistance protein TehA
NC_000913.3	1501841	snp	A	G	G:27 A:0	CDS	+	280/594	94/197	missense_variant c.280A>G p.Arg94Gly	PICPPNBC_01432	tehB	Tellurite methyltransferase
NC_000913.3	1503767	complex	ACG	GCT	GCT:77 ACG:0	CDS	+	51/1149	17/382	missense_variant c.51_53delACGinsGCT p.Arg18Leu	PICPPNBC_01435		IS200/IS605 family transposase IS609
NC_000913.3	1504994	snp	C	A	A:15 C:0	CDS	-	1087/1176	363/391	missense_variant c.1087G>T p.Val363Phe	PICPPNBC_01436	ydcO	Inner membrane protein YdcO
NC_000913.3	1506416	snp	A	G	G:31 A:0	CDS	+	245/537	82/178	missense_variant c.245A>G p.Gln82Arg	PICPPNBC_01437	sutR	HTH-type transcriptional regulator SutR
NC_000913.3	1507221	snp	T	G	G:43 T:0	CDS	+	441/1962	147/653	missense_variant c.441T>G p.Asp147Glu	PICPPNBC_01438	rlhA_1	23S rRNA 5-hydroxycytidine synthase
NC_000913.3	1509744	snp	G	T	T:21 G:0	CDS	+	258/438	86/145	missense_variant c.258G>T p.Lys86Asn	PICPPNBC_01441	hicB	Antitoxin HicB
NC_000913.3	1510231	snp	C	A	A:25 C:0	CDS	+	229/1407	77/468	missense_variant c.229C>A p.Pro77Thr	PICPPNBC_01442	lysN	2-aminoadipate transaminase
NC_000913.3	1511743	complex	TAAA	GAAT	GAAT:53 TAAA:0	CDS	+	90/1146	30/381	missense_variant c.90_93delTAAAinsGAAT p.AspLys30GluAsn	PICPPNBC_01443	ydcS	Bifunctional polyhydroxybutyrate synthase / ABC transporter periplasmic binding protein
NC_000913.3	1513898	snp	A	G	G:28 A:0	CDS	+	68/942	23/313	missense_variant c.68A>G p.His23Arg	PICPPNBC_01445	ydcU	Inner membrane ABC transporter permease protein YdcU
NC_000913.3	1515701	snp	G	A	A:39 G:0	CDS	+	124/1425	42/474	missense_variant c.124G>A p.Asp42Asn	PICPPNBC_01447	prr	Gamma-aminobutyraldehyde dehydrogenase
NC_000913.3	1517488	snp	T	C	C:36 T:0	CDS	+	100/174	34/57	missense_variant c.100T>C p.Phe34Leu	PICPPNBC_01448	ortT	Orphan toxin OrtT
NC_000913.3	1517778	snp	A	T	T:36 A:0	CDS	+	131/234	44/77	missense_variant c.131A>T p.Gln44Leu	PICPPNBC_01449	ydcY	putative protein YdcY
NC_000913.3	1517950	snp	A	T	T:23 A:0	CDS	-	382/450	128/149	missense_variant c.382T>A p.Phe128Ile	PICPPNBC_01450	ydcZ	Inner membrane protein YdcZ
NC_000913.3	1518670	complex	GTTTTCCTCG	ATCTTCTTCA	ATCTTCTTCA:40 GTTTTCCTCG:0	CDS	-	177/519	56/172	missense_variant c.168_177delCGAGGAAAACinsTGAAGAAGAT p.Asn59Asp	PICPPNBC_01451	mnaT	L-amino acid N-acyltransferase MnaT
NC_000913.3	1519040	snp	A	C	C:15 A:0	CDS	+	14/1038	5/345	missense_variant c.14A>C p.Lys5Thr	PICPPNBC_01452	curA	NADPH-dependent curcumin reductase
NC_000913.3	1520987	snp	C	T	T:14 C:0	CDS	-	2079/2103	693/700	missense_variant c.2079G>A p.Met693Ile	PICPPNBC_01454	cntO	Metal-pseudopaline receptor CntO
NC_000913.3	1523374	snp	T	C	C:50 T:0	CDS	+	68/1062	23/353	missense_variant c.68T>C p.Val23Ala	PICPPNBC_01455	yncE	putative protein YncE
NC_000913.3	1524511	snp	T	G	G:40 T:3	CDS	-	1470/1500	490/499	missense_variant c.1470A>C p.Glu490Asp	PICPPNBC_01456	ansP2	L-asparagine permease 2
NC_000913.3	1534067	snp	C	T	T:37 C:0	CDS	+	44/846	15/281	missense_variant c.44C>T p.Ser15Leu	PICPPNBC_01465	nhoA	Arylamine N-acetyltransferase
NC_000913.3	1535061	snp	T	A	A:17 T:0	CDS	-	798/894	266/297	missense_variant c.798A>T p.Glu266Asp	PICPPNBC_01466	yddE	putative isomerase YddE
NC_000913.3	1536465	complex	TAT	CAG	CAG:14 TAT:0	CDS	-	153/681	51/226	missense_variant c.151_153delATAinsCTG p.Ile51Leu	PICPPNBC_01467	narV	Respiratory nitrate reductase 2 gamma chain
NC_000913.3	1536791	complex	GCTGTTTACT	ACTGCGAATC	ACTGCGAATC:22 GCTGTTTACT:0	CDS	-	519/696	170/231	missense_variant c.510_519delAGTAAACAGCinsGATTCGCAGT p.ValAsn171IleArg	PICPPNBC_01468	narW	putative nitrate reductase molybdenum cofactor assembly chaperone NarW
NC_000913.3	1538615	snp	T	C	C:36 T:0	CDS	-	239/1545	80/514	missense_variant c.239A>G p.Asn80Ser	PICPPNBC_01469	narY	Respiratory nitrate reductase 2 beta chain
NC_000913.3	1540388	snp	C	G	G:27 C:0	CDS	-	2203/3741	735/1246	missense_variant c.2203G>C p.Glu735Gln	PICPPNBC_01470	narZ	Respiratory nitrate reductase 2 alpha chain
NC_000913.3	1542880	complex	TTA	CTT	CTT:43 TTA:0	CDS	-	1181/1389	393/462	missense_variant c.1179_1181delTAAinsAAG p.HisLys393GlnArg	PICPPNBC_01471	narU	Nitrate/nitrite transporter NarU
NC_000913.3	1546542	snp	T	C	C:40 T:0	CDS	-	571/825	191/274	missense_variant c.571A>G p.Ile191Val	PICPPNBC_01475	yddG	Aromatic amino acid exporter YddG
NC_000913.3	1548424	snp	C	T	T:30 C:0	CDS	+	388/2412	130/803	missense_variant c.388C>T p.Leu130Phe	PICPPNBC_01477	fdnG_2	Formate dehydrogenase, nitrate-inducible, major subunit
NC_000913.3	1551324	snp	C	G	G:38 C:1	CDS	+	864/885	288/294	missense_variant c.864C>G p.Asp288Glu	PICPPNBC_01478	fdnH_1	Formate dehydrogenase, nitrate-inducible, iron-sulfur subunit
NC_000913.3	1551772	snp	G	A	A:38 G:0	CDS	+	435/654	145/217	missense_variant c.435G>A p.Met145Ile	PICPPNBC_01479	fdnI	Formate dehydrogenase, nitrate-inducible, cytochrome b556(Fdn) subunit
NC_000913.3	1552904	snp	G	T	T:25 G:0	CDS	-	935/1011	312/336	missense_variant c.935C>A p.Ala312Glu	PICPPNBC_01481	adhP	Alcohol dehydrogenase, propanol-preferring
NC_000913.3	1554008	snp	T	G	G:35 T:0	CDS	-	1662/1698	554/565	missense_variant c.1662A>C p.Gln554His	PICPPNBC_01482	maeA	NAD-dependent malic enzyme
NC_000913.3	1556202	snp	G	C	C:27 G:0	CDS	-	79/216	27/71	missense_variant c.79C>G p.Gln27Glu	PICPPNBC_01484	bdm	Protein bdm
NC_000913.3	1563655	complex	GCCCAC	ACCGAT	ACCGAT:28 GCCCAC:1	CDS	-	2079/2400	692/799	missense_variant c.2074_2079delGTGGGCinsATCGGT p.Val692Ile	PICPPNBC_01492	dosP	Oxygen sensor protein DosP
NC_000913.3	1565773	snp	C	A	A:37 C:0	CDS	-	1368/1383	456/460	missense_variant c.1368G>T p.Trp456Cys	PICPPNBC_01493	dosC	Diguanylate cyclase DosC
NC_000913.3	1569079	snp	C	T	T:41 C:0	CDS	-	1411/1536	471/511	missense_variant c.1411G>A p.Gly471Ser	PICPPNBC_01495	gadC	putative glutamate/gamma-aminobutyrate antiporter
NC_000913.3	1579835	snp	G	A	A:29 G:0	CDS	-	956/1158	319/385	missense_variant c.956C>T p.Ala319Val	PICPPNBC_01500	chuR_1	Anaerobic sulfatase-maturating enzyme
NC_000913.3	1582930	snp	A	C	C:38 A:0	CDS	-	758/762	253/253	missense_variant c.758T>G p.Ile253Ser	PICPPNBC_01502	ydeO	HTH-type transcriptional regulator YdeO
NC_000913.3	1583766	snp	C	T	T:42 C:0	CDS	-	194/198	65/65	missense_variant c.194G>A p.Gly65Asp	PICPPNBC_01503	safA	Two-component-system connector protein SafA
NC_000913.3	1584887	snp	T	C	C:45 T:0	CDS	-	1600/2280	534/759	missense_variant c.1600A>G p.Ile534Val	PICPPNBC_01504	ydeP	Protein YdeP
NC_000913.3	1586861	snp	T	C	C:31 T:0	CDS	-	874/915	292/304	missense_variant c.874A>G p.Thr292Ala	PICPPNBC_01505	fimH_1	Type 1 fimbrin D-mannose specific adhesin
NC_000913.3	1587803	complex	GTG	ATA	ATA:41 GTG:0	CDS	-	494/504	164/167	missense_variant c.492_494delCACinsTAT p.Thr165Ile	PICPPNBC_01506	fimG_1	Protein FimG
NC_000913.3	1588342	snp	C	G	G:36 C:0	CDS	-	498/531	166/176	missense_variant c.498G>C p.Arg166Ser	PICPPNBC_01507	fimF_1	Protein FimF
NC_000913.3	1588898	complex	AACTT	GACTG	GACTG:27 AACTT:0	CDS	-	1104/1149	367/382	missense_variant c.1100_1104delAAGTTinsCAGTC p.Glu367Ala	PICPPNBC_01508	fimD_1	Outer membrane usher protein FimD
NC_000913.3	1590861	snp	C	A	A:29 C:0	CDS	-	1316/1323	439/440	missense_variant c.1316G>T p.Ser439Ile	PICPPNBC_01509	hipA	Serine/threonine-protein kinase toxin HipA
NC_000913.3	1592190	snp	T	C	C:38 T:0	CDS	-	253/267	85/88	missense_variant c.253A>G p.Asn85Asp	PICPPNBC_01510	hipB	Antitoxin HipB
NC_000913.3	1607382	snp	T	G	G:19 T:0	CDS	+	37/759	13/252	missense_variant c.37T>G p.Ser13Ala	PICPPNBC_01521	tam	Trans-aconitate 2-methyltransferase
NC_000913.3	1609399	snp	G	A	A:32 G:1	CDS	-	1282/1452	428/483	missense_variant c.1282C>T p.His428Tyr	PICPPNBC_01523	uxaB	Altronate oxidoreductase
NC_000913.3	1613320	snp	T	C	C:39 T:0	CDS	-	1384/1389	462/462	missense_variant c.1384A>G p.Ile462Val	PICPPNBC_01527	sad	Succinate semialdehyde dehydrogenase [NAD(P)+] Sad
NC_000913.3	1615199	snp	T	A	A:46 T:0	CDS	+	396/882	132/293	missense_variant c.396T>A p.Asp132Glu	PICPPNBC_01528	gltR	HTH-type transcriptional regulator GltR
NC_000913.3	1617150	snp	A	T	T:29 A:0	CDS	+	123/1191	41/396	missense_variant c.123A>T p.Gln41His	PICPPNBC_01530	sotB	Sugar efflux transporter
NC_000913.3	1619426	snp	G	A	A:40 G:0	CDS	+	307/435	103/144	missense_variant c.307G>A p.Gly103Ser	PICPPNBC_01532	marR	Multiple antibiotic resistance protein MarR
NC_000913.3	1619953	snp	G	A	A:25 G:0	CDS	+	380/384	127/127	missense_variant c.380G>A p.Ser127Asn	PICPPNBC_01533	marA	Multiple antibiotic resistance protein MarA
NC_000913.3	1620319	snp	T	G	G:34 T:0	CDS	-	819/900	273/299	missense_variant c.819A>C p.Leu273Phe	PICPPNBC_01535	eamA	putative amino-acid metabolite efflux pump
NC_000913.3	1621602	snp	A	C	C:37 A:0	CDS	+	271/1188	91/395	missense_variant c.271A>C p.Thr91Pro	PICPPNBC_01536	mdrP	Na(+), Li(+), K(+)/H(+) antiporter
NC_000913.3	1623202	snp	C	T	T:31 C:0	CDS	-	649/891	217/296	missense_variant c.649G>A p.Ala217Thr	PICPPNBC_01538	dgcZ	Diguanylate cyclase DgcZ
NC_000913.3	1625340	snp	T	C	C:22 T:0	CDS	-	2041/2046	681/681	missense_variant c.2041A>G p.Ile681Val	PICPPNBC_01541	dcp	Dipeptidyl carboxypeptidase
NC_000913.3	1627733	snp	T	A	A:32 T:0	CDS	+	217/747	73/248	missense_variant c.217T>A p.Cys73Ser	PICPPNBC_01542	ydfG	NADP-dependent 3-hydroxy acid dehydrogenase YdfG
NC_000913.3	1629515	snp	T	C	C:33 T:0	CDS	-	1399/1461	467/486	missense_variant c.1399A>G p.Thr467Ala	PICPPNBC_01545	por_1	Polyol:NADP oxidoreductase
NC_000913.3	1631039	complex	CGC	TGT	TGT:29 CGC:0	CDS	-	1247/1284	415/427	missense_variant c.1245_1247delGCGinsACA p.Arg416His	PICPPNBC_01546	ydfJ	Putative transporter YdfJ
NC_000913.3	1639547	snp	T	C	C:12 T:0	CDS	-	511/534	171/177	missense_variant c.511A>G p.Thr171Ala	PICPPNBC_01556	rrrD_2	Lysozyme RrrD
NC_000913.3	1640248	complex	CA	GATG	GATG:15 CA:0	CDS	-	118/312	39/103	frameshift_variant&missense_variant c.117_118delTGinsCATC p.Val40fs	PICPPNBC_01557	ydfR	putative protein YdfR
NC_000913.3	1645175	snp	T	G	G:19 T:0	CDS	-	100/156	34/51	missense_variant c.100A>C p.Ile34Leu	PICPPNBC_01565	hokC_2	Toxic protein HokC
NC_000913.3	1653045	snp	T	C	C:30 T:0	CDS	-	871/1020	291/339	missense_variant c.871A>G p.Ile291Val	PICPPNBC_01582	rspB	Starvation-sensing protein RspB
NC_000913.3	1654038	snp	G	T	T:34 G:0	CDS	-	1104/1215	368/404	missense_variant c.1104C>A p.Asp368Glu	PICPPNBC_01583	rspA	Starvation-sensing protein RspA
NC_000913.3	1656604	snp	T	A	A:35 T:0	CDS	+	421/561	141/186	missense_variant c.421T>A p.Ser141Thr	PICPPNBC_01586	speG	Spermidine N(1)-acetyltransferase
NC_000913.3	1657572	snp	T	A	A:48 T:2	CDS	+	8/306	3/101	missense_variant c.8T>A p.Leu3His	PICPPNBC_01588	ynfD	putative protein YnfD
NC_000913.3	1658085	snp	G	A	A:40 G:0	CDS	+	17/2427	6/808	missense_variant c.17G>A p.Arg6Gln	PICPPNBC_01589	ynfE	Putative dimethyl sulfoxide reductase chain YnfE
NC_000913.3	1660586	complex	AA	TC	TC:31 AA:0	CDS	+	2397-04-01	2/798	missense_variant c.4_5delAAinsTC p.Lys2Ser	PICPPNBC_01590	ynfF	putative dimethyl sulfoxide reductase chain YnfF
NC_000913.3	1664621	snp	G	A	A:42 G:0	CDS	+	116/615	39/204	missense_variant c.116G>A p.Ser39Asn	PICPPNBC_01593	dmsD	Tat proofreading chaperone DmsD
NC_000913.3	1665322	snp	A	G	G:36 A:1	CDS	+	8/1257	3/418	missense_variant c.8A>G p.His3Arg	PICPPNBC_01594	clcB	Voltage-gated ClC-type chloride channel ClcB
NC_000913.3	1668200	snp	A	G	G:47 A:0	CDS	-	365/1221	122/406	missense_variant c.365T>C p.Leu122Ser	PICPPNBC_01596	mlc_1	Protein mlc
NC_000913.3	1668944	snp	G	T	T:44 G:0	CDS	-	649/894	217/297	missense_variant c.649C>A p.His217Asn	PICPPNBC_01597	hcaR_1	Hca operon transcriptional activator HcaR
NC_000913.3	1669773	snp	A	T	T:38 A:0	CDS	+	75/1254	25/417	missense_variant c.75A>T p.Gln25His	PICPPNBC_01598	ynfM	Inner membrane transport protein YnfM
NC_000913.3	1671448	snp	A	G	G:30 A:0	CDS	+	73/309	25/102	missense_variant c.73A>G p.Thr25Ala	PICPPNBC_01599	asr	Acid shock protein
NC_000913.3	1674234	snp	C	A	A:28 C:0	CDS	+	322/1035	108/344	missense_variant c.322C>A p.Leu108Ile	PICPPNBC_01603	tqsA	AI-2 transport protein TqsA
NC_000913.3	1675856	snp	C	T	T:41 C:2	CDS	-	505/1389	169/462	missense_variant c.505G>A p.Val169Ile	PICPPNBC_01604	pntB	NAD(P) transhydrogenase subunit beta
NC_000913.3	1676718	snp	T	C	C:37 T:0	CDS	-	1186/1533	396/510	missense_variant c.1186A>G p.Thr396Ala	PICPPNBC_01605	pntA	NAD(P) transhydrogenase subunit alpha
NC_000913.3	1678473	snp	T	C	C:40 T:0	CDS	+	47/945	16/314	missense_variant c.47T>C p.Met16Thr	PICPPNBC_01606	ydgH	Protein YdgH
NC_000913.3	1680991	snp	C	T	T:41 C:0	CDS	+	16/723	6/240	missense_variant c.16C>T p.Pro6Ser	PICPPNBC_01608	folM	Dihydromonapterin reductase
NC_000913.3	1681810	snp	A	G	G:32 A:0	CDS	-	221/336	74/111	missense_variant c.221T>C p.Val74Ala	PICPPNBC_01609	ydgC	Inner membrane protein YdgC
NC_000913.3	1682201	snp	T	G	G:35 T:0	CDS	+	43/720	15/239	missense_variant c.43T>G p.Ser15Ala	PICPPNBC_01610	rstA	Transcriptional regulatory protein RstA
NC_000913.3	1683420	complex	ATGAA	GTGAG	GTGAG:34 ATGAA:0	CDS	+	539/1302	180/433	missense_variant c.539_543delATGAAinsGTGAG p.Asn180Ser	PICPPNBC_01611	rstB	Sensor protein RstB
NC_000913.3	1684325	complex	AT	GC	GC:36 AT:0	CDS	+	67/930	23/309	missense_variant c.67_68delATinsGC p.Ile23Ala	PICPPNBC_01612	tus	DNA replication terminus site-binding protein
NC_000913.3	1685190	snp	G	C	C:25 G:0	CDS	-	1399/1404	467/467	missense_variant c.1399C>G p.Arg467Gly	PICPPNBC_01613	fumC	Fumarate hydratase class II
NC_000913.3	1688155	snp	G	A	A:27 G:0	CDS	-	223/1647	75/548	missense_variant c.223C>T p.Arg75Cys	PICPPNBC_01614	fumA	Fumarate hydratase class I, aerobic
NC_000913.3	1688722	mnp	GA	CG	CG:32 GA:0	CDS	+	147/1176	49/391	missense_variant c.147_148delGAinsCG p.GlnAsn49HisAsp	PICPPNBC_01615	manA	Mannose-6-phosphate isomerase
NC_000913.3	1691099	snp	T	G	G:43 T:0	CDS	+	1248/1509	416/502	missense_variant c.1248T>G p.Phe416Leu	PICPPNBC_01616	ydgA_1	Protein YdgA
NC_000913.3	1691759	complex	TG	CT	CT:28 TG:0	CDS	-	1093/1266	364/421	missense_variant c.1092_1093delCAinsAG p.Thr365Ala	PICPPNBC_01618	uidC	Membrane-associated protein UidC
NC_000913.3	1692894	snp	T	C	C:37 T:0	CDS	-	1370/1374	457/457	missense_variant c.1370A>G p.Asn457Ser	PICPPNBC_01619	uidB	Glucuronide carrier protein
NC_000913.3	1695271	complex	AAGCG	CAGCA	CAGCA:52 AAGCG:2	CDS	-	801/1812	266/603	missense_variant c.797_801delCGCTTinsTGCTG p.Pro266Leu	PICPPNBC_01620	uidA	Beta-glucuronidase
NC_000913.3	1697295	snp	C	T	T:25 C:1	CDS	-	746/768	249/255	missense_variant c.746G>A p.Gly249Asp	PICPPNBC_01622	hdhA	7-alpha-hydroxysteroid dehydrogenase
NC_000913.3	1698246	snp	A	G	G:40 A:0	CDS	-	935/1029	312/342	missense_variant c.935T>C p.Ile312Thr	PICPPNBC_01623	malI	Maltose regulon regulatory protein MalI
NC_000913.3	1699661	snp	A	G	G:37 A:0	CDS	+	307/1593	103/530	missense_variant c.307A>G p.Ile103Val	PICPPNBC_01624	malX	PTS system maltose-specific EIICB component
NC_000913.3	1701121	snp	G	A	A:50 G:0	CDS	+	165/1173	55/390	missense_variant c.165G>A p.Met55Ile	PICPPNBC_01625	malY	Protein MalY
NC_000913.3	1702363	snp	T	C	C:39 T:0	CDS	+	131/1002	44/333	missense_variant c.131T>C p.Ile44Thr	PICPPNBC_01626	add	Adenosine deaminase
NC_000913.3	1703971	snp	C	G	G:37 C:0	CDS	-	338/1041	113/346	missense_variant c.338G>C p.Ser113Thr	PICPPNBC_01627	ydgJ	putative oxidoreductase YdgJ
NC_000913.3	1705451	snp	T	A	A:35 T:0	CDS	+	202/441	68/146	missense_variant c.202T>A p.Leu68Met	PICPPNBC_01629	ydgK	Inner membrane protein YdgK
NC_000913.3	1706391	snp	G	C	C:33 G:0	CDS	+	44/579	15/192	missense_variant c.44G>C p.Gly15Ala	PICPPNBC_01631	rsxB	Ion-translocating oxidoreductase complex subunit B
NC_000913.3	1707303	snp	A	T	T:35 A:0	CDS	+	385/2223	129/740	missense_variant c.385A>T p.Thr129Ser	PICPPNBC_01632	rsxC	Ion-translocating oxidoreductase complex subunit C
NC_000913.3	1709205	snp	C	A	A:36 C:0	CDS	+	64/1059	22/352	missense_variant c.64C>A p.Leu22Met	PICPPNBC_01633	rsxD	Ion-translocating oxidoreductase complex subunit D
NC_000913.3	1710672	snp	C	A	A:43 C:0	CDS	+	469/621	157/206	missense_variant c.469C>A p.His157Asn	PICPPNBC_01634	rsxG	Ion-translocating oxidoreductase complex subunit G
NC_000913.3	1711453	snp	G	A	A:44 G:0	CDS	+	626/696	209/231	missense_variant c.626G>A p.Arg209Lys	PICPPNBC_01635	rsxE	Ion-translocating oxidoreductase complex subunit E
NC_000913.3	1711911	snp	T	A	A:31 T:0	CDS	+	389/636	130/211	missense_variant c.389T>A p.Phe130Tyr	PICPPNBC_01636	nth	Endonuclease III
NC_000913.3	1713692	complex	GCACT	ACACA	ACACA:31 GCACT:0	CDS	+	924/1503	308/500	missense_variant c.924_928delGCACTinsACACA p.Ser310Thr	PICPPNBC_01638	dtpA	Dipeptide and tripeptide permease A
NC_000913.3	1715059	snp	T	A	A:36 T:0	CDS	-	828/861	276/286	missense_variant c.828A>T p.Lys276Asn	PICPPNBC_01640	pdxY	Pyridoxal kinase PdxY
NC_000913.3	1718135	snp	A	C	C:27 A:0	CDS	-	255/324	85/107	missense_variant c.255T>G p.Asp85Glu	PICPPNBC_01643	mliC	Membrane-bound lysozyme inhibitor of C-type lysozyme
NC_000913.3	1718795	complex	GTGTC	CTGTG	CTGTG:35 GTGTC:0	CDS	-	808/1110	268/369	missense_variant c.804_808delGACACinsCACAG p.Leu270Val	PICPPNBC_01644	anmK	Anhydro-N-acetylmuramic acid kinase
NC_000913.3	1720024	snp	C	A	A:27 C:0	CDS	+	149/468	50/155	missense_variant c.149C>A p.Pro50Gln	PICPPNBC_01645	slyB	Outer membrane lipoprotein SlyB
NC_000913.3	1720442	snp	G	T	T:33 G:0	CDS	-	383/435	128/144	missense_variant c.383C>A p.Thr128Lys	PICPPNBC_01646	slyA	Transcriptional regulator SlyA
NC_000913.3	1722050	snp	G	A	A:29 G:0	CDS	+	787/858	263/285	missense_variant c.787G>A p.Ala263Thr	PICPPNBC_01648	aaeA_1	p-hydroxybenzoic acid efflux pump subunit AaeA
NC_000913.3	1722716	snp	A	G	G:39 A:0	CDS	+	596/2013	199/670	missense_variant c.596A>G p.Gln199Arg	PICPPNBC_01649	aaeB_1	p-hydroxybenzoic acid efflux pump subunit AaeB
NC_000913.3	1724221	snp	C	T	T:33 C:0	CDS	-	435/522	145/173	missense_variant c.435G>A p.Met145Ile	PICPPNBC_01650	sodC	Superoxide dismutase [Cu-Zn]
NC_000913.3	1725362	snp	G	A	A:41 G:0	CDS	-	271/897	91/298	missense_variant c.271C>T p.Arg91Cys	PICPPNBC_01651	ydhF	Oxidoreductase YdhF
NC_000913.3	1727361	snp	G	A	A:32 G:0	CDS	+	703/1098	235/365	missense_variant c.703G>A p.Val235Ile	PICPPNBC_01654	nemA	N-ethylmaleimide reductase
NC_000913.3	1727902	snp	A	C	C:35 A:0	CDS	+	66/408	22/135	missense_variant c.66A>C p.Lys22Asn	PICPPNBC_01655	gloA	Lactoylglutathione lyase
NC_000913.3	1728970	complex	GCTAT	ACTAC	ACTAC:47 GCTAT:0	CDS	+	624/648	208/215	missense_variant c.624_628delGCTATinsACTAC p.Ser210Pro	PICPPNBC_01656	rnt	Ribonuclease T
NC_000913.3	1729093	snp	G	A	A:24 G:0	CDS	+	4617-07-01	3/1538	missense_variant c.7G>A p.Asp3Asn	PICPPNBC_01657	srmB_1	ATP-dependent RNA helicase SrmB
NC_000913.3	1734594	snp	A	C	C:23 A:0	CDS	+	160/816	54/271	missense_variant c.160A>C p.Lys54Gln	PICPPNBC_01659	mepH	Murein DD-endopeptidase MepH
NC_000913.3	1735531	snp	T	C	C:31 T:0	CDS	+	154/582	52/193	missense_variant c.154T>C p.Ser52Pro	PICPPNBC_01660	sodB	Superoxide dismutase [Fe]
NC_000913.3	1736144	snp	T	C	C:16 T:0	CDS	-	1147/1170	383/389	missense_variant c.1147A>G p.Thr383Ala	PICPPNBC_01661	ydhP	Inner membrane transport protein YdhP
NC_000913.3	1740135	snp	A	C	C:33 A:0	CDS	+	225/1212	75/403	missense_variant c.225A>C p.Leu75Phe	PICPPNBC_01665	ydhC	Inner membrane transport protein YdhC
NC_000913.3	1744822	complex	TCC	GCT	GCT:45 TCC:0	CDS	+	1366/1374	456/457	missense_variant c.1366_1368delTCCinsGCT p.Ser456Ala	PICPPNBC_01668	mdtK	Multidrug resistance protein MdtK
NC_000913.3	1745143	complex	CAATG	TACCA	TACCA:38 CAATG:0	CDS	-	985/1257	327/418	missense_variant c.981_985delCATTGinsTGGTA p.IleVal328GlyIle	PICPPNBC_01669		putative autotransporter
NC_000913.3	1746727	snp	G	T	T:41 G:0	CDS	+	28/306	10/101	missense_variant c.28G>T p.Ala10Ser	PICPPNBC_01672	ydhR	Putative monooxygenase YdhR
NC_000913.3	1748872	complex	TTCCT	ATCCC	ATCCC:37 TTCCT:0	CDS	-	640/765	212/254	missense_variant c.636_640delAGGAAinsGGGAT p.Ser214Cys	PICPPNBC_01674	ydhT	putative protein YdhT
NC_000913.3	1749683	complex	TGT	CGC	CGC:37 TGT:0	CDS	-	666/786	222/261	missense_variant c.664_666delACAinsGCG p.Thr222Ala	PICPPNBC_01675	ydhU	Putative cytochrome YdhU
NC_000913.3	1750440	snp	G	C	C:26 G:0	CDS	-	574/669	192/222	missense_variant c.574C>G p.Gln192Glu	PICPPNBC_01676	ydhX_1	putative ferredoxin-like protein YdhX
NC_000913.3	1751430	snp	T	G	G:53 T:0	CDS	-	286/639	96/212	missense_variant c.286A>C p.Lys96Gln	PICPPNBC_01677	ydhW	putative protein YdhW
NC_000913.3	1752055	snp	C	A	A:44 C:0	CDS	-	1776/2103	592/700	missense_variant c.1776G>T p.Glu592Asp	PICPPNBC_01678	ydhV	putative oxidoreductase YdhV
NC_000913.3	1754093	snp	G	A	A:48 G:1	CDS	-	385/627	129/208	missense_variant c.385C>T p.Pro129Ser	PICPPNBC_01679	ydhY	putative ferredoxin-like protein YdhY
NC_000913.3	1757731	snp	A	G	G:30 A:0	CDS	-	995/1005	332/334	missense_variant c.995T>C p.Val332Ala	PICPPNBC_01683	ynhG	putative L,D-transpeptidase YnhG
NC_000913.3	1759159	complex	TGGACTTC	CGGGCTTT	CGGGCTTT:35 TGGACTTC:0	CDS	-	132/417	42/138	missense_variant c.125_132delGAAGTCCAinsAAAGCCCG p.Arg42Lys	PICPPNBC_01684	sufE	Cysteine desulfuration protein SufE
NC_000913.3	1759581	snp	A	C	C:33 A:1	CDS	-	943/1221	315/406	missense_variant c.943T>G p.Ser315Ala	PICPPNBC_01685	sufS	Cysteine desulfurase
NC_000913.3	1760561	snp	G	T	T:40 G:0	CDS	-	1231/1272	411/423	missense_variant c.1231C>A p.Leu411Met	PICPPNBC_01686	sufD	FeS cluster assembly protein SufD
NC_000913.3	1762344	snp	C	T	T:30 C:0	CDS	-	169/747	57/248	missense_variant c.169G>A p.Gly57Ser	PICPPNBC_01687	sufC	putative ATP-dependent transporter SufC
NC_000913.3	1762896	snp	T	C	C:24 T:0	CDS	-	1114/1488	372/495	missense_variant c.1114A>G p.Ile372Val	PICPPNBC_01688	sufB	FeS cluster assembly protein SufB
NC_000913.3	1764272	snp	C	T	T:33 C:0	CDS	-	115/369	39/122	missense_variant c.115G>A p.Val39Ile	PICPPNBC_01689	sufA	Protein SufA
NC_000913.3	1765355	complex	GCC	ACT	ACT:32 GCC:0	CDS	-	278/411	92/136	missense_variant c.276_278delGGCinsAGT p.Ala93Val	PICPPNBC_01691	menI	1,4-dihydroxy-2-naphthoyl-CoA hydrolase
NC_000913.3	1770175	snp	C	T	T:31 C:0	CDS	+	1102/1113	368/370	missense_variant c.1102C>T p.Pro368Ser	PICPPNBC_01693	ydiK	Putative transport protein YdiK
NC_000913.3	1771087	snp	T	A	A:36 T:0	CDS	+	17/1215	6/404	missense_variant c.17T>A p.Phe6Tyr	PICPPNBC_01695	ydiM	Inner membrane transport protein YdiM
NC_000913.3	1772616	complex	TATGT	CATGA	CATGA:39 TATGT:0	CDS	+	105/1266	35/421	missense_variant c.105_109delTATGTinsCATGA p.Ser37Thr	PICPPNBC_01696	ydiN	Inner membrane transport protein YdiN
NC_000913.3	1774413	snp	A	G	G:36 A:1	CDS	+	625/867	209/288	missense_variant c.625A>G p.Lys209Glu	PICPPNBC_01697	ydiB	Quinate/shikimate dehydrogenase
NC_000913.3	1775898	snp	A	T	T:39 A:0	CDS	+	312/1596	104/531	missense_variant c.312A>T p.Glu104Asp	PICPPNBC_01699	ydiF	Acetate CoA-transferase YdiF
NC_000913.3	1783178	snp	T	A	A:37 T:0	CDS	+	148/1647	50/548	missense_variant c.148T>A p.Ser50Thr	PICPPNBC_01707	fadK	Medium-chain fatty-acid--CoA ligase
NC_000913.3	1786656	snp	A	C	C:36 A:1	CDS	-	457/2379	153/792	missense_variant c.457T>G p.Phe153Val	PICPPNBC_01708	ppsA	Phosphoenolpyruvate synthase
NC_000913.3	1789374	snp	A	G	G:35 A:0	CDS	+	940/1047	314/348	missense_variant c.940A>G p.Ser314Gly	PICPPNBC_01710	aroH	Phospho-2-dehydro-3-deoxyheptonate aldolase, Trp-sensitive
NC_000913.3	1789697	snp	T	A	A:47 T:0	CDS	+	85/192	29/63	missense_variant c.85T>A p.Ser29Thr	PICPPNBC_01711	ydiE	putative protein YdiE
NC_000913.3	1790022	snp	C	T	T:39 C:0	CDS	-	1223/1437	408/478	missense_variant c.1223G>A p.Ser408Asn	PICPPNBC_01712	selO	Protein adenylyltransferase SelO
NC_000913.3	1791388	complex	GG	TA	TA:27 GG:0	CDS	-	633/714	211/237	missense_variant c.632_633delCCinsTA p.Thr211Ile	PICPPNBC_01713	ydiV	Putative anti-FlhC(2)FlhD(4) factor YdiV
NC_000913.3	1792698	snp	G	A	A:25 G:0	CDS	-	34/465	12/154	missense_variant c.34C>T p.Leu12Phe	PICPPNBC_01714	mepS_1	Murein DD-endopeptidase MepS/Murein LD-carboxypeptidase
NC_000913.3	1793639	complex	TTT	CAA	CAA:42 TTT:0	CDS	-	471/552	157/183	missense_variant c.469_471delAAAinsTTG p.Lys157Leu	PICPPNBC_01716	btuE	Thioredoxin/glutathione peroxidase BtuE
NC_000913.3	1794522	snp	T	C	C:26 T:1	CDS	-	631/981	211/326	missense_variant c.631A>G p.Met211Val	PICPPNBC_01717	btuC	Vitamin B12 import system permease protein BtuC
NC_000913.3	1796485	complex	GTA	ATC	ATC:37 GTA:0	CDS	-	1460/2388	486/795	missense_variant c.1458_1460delTACinsGAT p.Thr487Ile	PICPPNBC_01719	pheT	Phenylalanine--tRNA ligase beta subunit
NC_000913.3	1798459	snp	T	C	C:46 T:0	CDS	-	484/984	162/327	missense_variant c.484A>G p.Thr162Ala	PICPPNBC_01720	pheS	Phenylalanine--tRNA ligase alpha subunit
NC_000913.3	1800912	snp	T	A	A:45 T:0	CDS	-	1659/1929	553/642	missense_variant c.1659A>T p.Glu553Asp	PICPPNBC_01724	thrS	Threonine--tRNA ligase
NC_000913.3	1806530	snp	G	C	C:31 G:0	CDS	+	161/930	54/309	missense_variant c.161G>C p.Ser54Thr	PICPPNBC_01729	pfkB	ATP-dependent 6-phosphofructokinase isozyme 2
NC_000913.3	1807914	complex	ATGAT	GTGAC	GTGAC:38 ATGAT:0	CDS	+	119/861	40/286	missense_variant c.119_123delATGATinsGTGAC p.His40Arg	PICPPNBC_01731		putative ketoamine kinase
NC_000913.3	1809612	mnp	GG	AA	AA:50 GG:0	CDS	+	233/669	78/222	missense_variant c.233_234delGGinsAA p.Arg78Gln	PICPPNBC_01733	hxpB	Hexitol phosphatase B
NC_000913.3	1810489	complex	GGAAG	TGAAA	TGAAA:33 GGAAG:0	CDS	+	279/591	93/196	missense_variant c.279_283delGGAAGinsTGAAA p.Gly95Ser	PICPPNBC_01734	ydjM	Inner membrane protein YdjM
NC_000913.3	1811582	snp	G	A	A:53 G:0	CDS	+	649/1392	217/463	missense_variant c.649G>A p.Ala217Thr	PICPPNBC_01735	tcyP	L-cystine uptake protein TcyP
NC_000913.3	1814332	snp	C	A	A:38 C:0	CDS	+	466/2262	156/753	missense_variant c.466C>A p.Pro156Thr	PICPPNBC_01738	katE	Catalase HPII
NC_000913.3	1816822	complex	ACA	GCG	GCG:33 ACA:0	CDS	-	314/750	104/249	missense_variant c.312_314delTGTinsCGC p.Val105Ala	PICPPNBC_01739	chbG	Chitooligosaccharide deacetylase ChbG
NC_000913.3	1817422	snp	T	G	G:44 T:0	CDS	-	1079/1353	360/450	missense_variant c.1079A>C p.Lys360Thr	PICPPNBC_01740	chbF	6-phospho-beta-glucosidase
NC_000913.3	1818859	snp	C	T	T:30 C:0	CDS	-	586/840	196/279	missense_variant c.586G>A p.Ala196Thr	PICPPNBC_01741	chbR	HTH-type transcriptional regulator ChbR
NC_000913.3	1821926	snp	C	T	T:29 C:0	CDS	-	331/339	111/112	missense_variant c.331G>A p.Ala111Thr	PICPPNBC_01745	osmE	Osmotically-inducible putative lipoprotein OsmE
NC_000913.3	1822536	snp	G	A	A:37 G:0	CDS	+	79/828	27/275	missense_variant c.79G>A p.Val27Ile	PICPPNBC_01746	nadE	NH(3)-dependent NAD(+) synthetase
NC_000913.3	1823932	snp	C	T	T:37 C:0	CDS	+	418/888	140/295	missense_variant c.418C>T p.Pro140Ser	PICPPNBC_01747	cho	Excinuclease cho
NC_000913.3	1824380	snp	C	T	T:38 C:0	CDS	-	866/888	289/295	missense_variant c.866C>T p.Ala289Val	PICPPNBC_01748	ves	Protein Ves
NC_000913.3	1825330	snp	A	G	G:35 A:0	CDS	-	296/486	99/161	missense_variant c.296T>C p.Val99Ala	PICPPNBC_01749	spy	Periplasmic chaperone Spy
NC_000913.3	1826115	snp	C	T	T:43 C:0	CDS	-	809/969	270/322	missense_variant c.809G>A p.Ser270Asn	PICPPNBC_01750	astE	Succinylglutamate desuccinylase
NC_000913.3	1826966	complex	TCAG	CCAA	CCAA:14 TCAG:0	CDS	-	1294/1344	431/447	missense_variant c.1291_1294delCTGAinsTTGG p.Asn432Asp	PICPPNBC_01751	astB	N-succinylarginine dihydrolase
NC_000913.3	1828572	complex	GTA	TTG	TTG:40 GTA:0	CDS	-	1163/1479	387/492	missense_variant c.1161_1163delTACinsCAA p.Thr388Asn	PICPPNBC_01752	astD	N-succinylglutamate 5-semialdehyde dehydrogenase
NC_000913.3	1830376	snp	G	C	C:38 G:0	CDS	-	390/1035	130/344	missense_variant c.390C>G p.Asp130Glu	PICPPNBC_01753	astA	Arginine N-succinyltransferase
NC_000913.3	1830810	snp	A	C	C:39 A:0	CDS	-	1173/1221	391/406	missense_variant c.1173T>G p.Asp391Glu	PICPPNBC_01754	astC	Succinylornithine transaminase
NC_000913.3	1832650	snp	G	T	T:45 G:0	CDS	+	223/807	75/268	missense_variant c.223G>T p.Ala75Ser	PICPPNBC_01755	xthA	Exodeoxyribonuclease III
NC_000913.3	1833535	snp	T	G	G:38 T:0	CDS	+	135/711	45/236	missense_variant c.135T>G p.Phe45Leu	PICPPNBC_01756	ydjZ_1	TVP38/TMEM64 family inner membrane protein YdjZ
NC_000913.3	1836323	complex	CCGCA	TTGCT	TTGCT:32 CCGCA:0	CDS	+	251/1167	84/388	missense_variant c.251_255delCCGCAinsTTGCT p.Ala84Val	PICPPNBC_01760	ynjB	Protein YnjB
NC_000913.3	1837260	complex	GTG	ATA	ATA:39 GTG:0	CDS	+	49/1536	17/511	missense_variant c.49_51delGTGinsATA p.Val17Ile	PICPPNBC_01761	ynjC	Inner membrane ABC transporter permease protein YnjC
NC_000913.3	1838904	snp	A	G	G:31 A:0	CDS	+	158/654	53/217	missense_variant c.158A>G p.Glu53Gly	PICPPNBC_01762	fbpC2	Fe(3+) ions import ATP-binding protein FbpC 2
NC_000913.3	1839663	snp	T	C	C:36 T:0	CDS	+	197/1308	66/435	missense_variant c.197T>C p.Leu66Pro	PICPPNBC_01763	ynjE	Thiosulfate sulfurtransferase YnjE
NC_000913.3	1841177	snp	T	C	C:39 T:0	CDS	-	227/621	76/206	missense_variant c.227A>G p.Glu76Gly	PICPPNBC_01764	ynjF	Inner membrane protein YnjF
NC_000913.3	1841604	snp	G	A	A:28 G:0	CDS	+	115/408	39/135	missense_variant c.115G>A p.Val39Ile	PICPPNBC_01765	nudG	CTP pyrophosphohydrolase
NC_000913.3	1842590	complex	ATA	GTG	GTG:39 ATA:0	CDS	+	220/1344	74/447	missense_variant c.220_222delATAinsGTG p.Ile74Val	PICPPNBC_01767	gdhA	NADP-specific glutamate dehydrogenase
NC_000913.3	1845994	snp	G	A	A:40 G:0	CDS	-	967/1962	323/653	missense_variant c.967C>T p.His323Tyr	PICPPNBC_01769	topB	DNA topoisomerase 3
NC_000913.3	1847250	snp	T	G	G:30 T:0	CDS	-	759/1044	253/347	missense_variant c.759A>C p.Glu253Asp	PICPPNBC_01770	selD	Selenide, water dikinase
NC_000913.3	1848460	snp	C	T	T:37 C:0	CDS	-	217/552	73/183	missense_variant c.217G>A p.Asp73Asn	PICPPNBC_01771	ydjA	Putative NAD(P)H nitroreductase YdjA
NC_000913.3	1849590	snp	G	C	C:38 G:0	CDS	+	754/1857	252/618	missense_variant c.754G>C p.Glu252Gln	PICPPNBC_01772	sppA	Protease 4
NC_000913.3	1851184	snp	G	A	A:36 G:0	CDS	+	325/1017	109/338	missense_variant c.325G>A p.Gly109Ser	PICPPNBC_01773	ansA	L-asparaginase 1
NC_000913.3	1852187	complex	CAC	AAG	AAG:45 CAC:0	CDS	+	301/642	101/213	missense_variant c.301_303delCACinsAAG p.His101Lys	PICPPNBC_01774	pncA	Nicotinamidase
NC_000913.3	1852701	snp	A	C	C:39 A:0	CDS	-	1279/1359	427/452	missense_variant c.1279T>G p.Leu427Val	PICPPNBC_01775	ydjE_1	Inner membrane metabolite transport protein YdjE
NC_000913.3	1854369	snp	C	G	G:59 C:0	CDS	-	486/759	162/252	missense_variant c.486G>C p.Arg162Ser	PICPPNBC_01776	ydjF_1	putative HTH-type transcriptional regulator YdjF
NC_000913.3	1855428	snp	A	G	G:41 A:0	CDS	-	544/981	182/326	missense_variant c.544T>C p.Tyr182His	PICPPNBC_01777	ydjG	NADH-specific methylglyoxal reductase
NC_000913.3	1856049	snp	C	T	T:38 C:0	CDS	-	880/948	294/315	missense_variant c.880G>A p.Val294Ile	PICPPNBC_01778	ydjH	putative sugar kinase YdjH
NC_000913.3	1856972	snp	T	A	A:43 T:0	CDS	-	798/837	266/278	missense_variant c.798A>T p.Glu266Asp	PICPPNBC_01779	ydjI	putative protein YdjI
NC_000913.3	1858215	snp	C	T	T:56 C:0	CDS	-	619/1044	207/347	missense_variant c.619G>A p.Ala207Thr	PICPPNBC_01780	ydjJ	putative zinc-type alcohol dehydrogenase-like protein YdjJ
NC_000913.3	1860699	complex	CC	TT	TT:39 CC:1	CDS	-	634/1077	211/358	missense_variant c.633_634delGGinsAA p.Ala212Thr	PICPPNBC_01782		D-arabitol-phosphate dehydrogenase
NC_000913.3	1864078	snp	G	A	A:35 G:0	CDS	+	229/885	77/294	missense_variant c.229G>A p.Val77Ile	PICPPNBC_01786	yeaD	Putative glucose-6-phosphate 1-epimerase
NC_000913.3	1864840	snp	G	A	A:40 G:0	CDS	-	797/855	266/284	missense_variant c.797C>T p.Ala266Val	PICPPNBC_01787	yvgN	Glyoxal reductase
NC_000913.3	1870392	snp	A	G	G:39 A:0	CDS	+	8/1476	3/491	missense_variant c.8A>G p.Gln3Arg	PICPPNBC_01791	cdgI	putative diguanylate cyclase CdgI
NC_000913.3	1872174	snp	A	G	G:36 A:0	CDS	+	134/1491	45/496	missense_variant c.134A>G p.Lys45Arg	PICPPNBC_01792	dgcJ	putative diguanylate cyclase DgcJ
NC_000913.3	1874805	snp	T	C	C:41 T:0	CDS	-	769/819	257/272	missense_variant c.769A>G p.Arg257Gly	PICPPNBC_01795	nimR	HTH-type transcriptional regulator NimR
NC_000913.3	1875712	snp	G	T	T:31 G:0	CDS	+	40/1182	14/393	missense_variant c.40G>T p.Val14Phe	PICPPNBC_01796	nimT	2-nitroimidazole transporter
NC_000913.3	1877901	snp	T	C	C:45 T:0	CDS	+	187/1026	63/341	missense_variant c.187T>C p.Tyr63His	PICPPNBC_01799	dgcP	Diguanylate cyclase DgcP
NC_000913.3	1880288	snp	C	T	T:36 C:0	CDS	-	472/639	158/212	missense_variant c.472G>A p.Ala158Thr	PICPPNBC_01803	leuE	Leucine efflux protein
NC_000913.3	1887128	snp	A	C	C:28 A:0	CDS	-	852/1116	284/371	missense_variant c.852T>G p.Asp284Glu	PICPPNBC_01809	rnd	Ribonuclease D
NC_000913.3	1889791	snp	A	G	G:40 A:0	CDS	-	22/1752	8/583	missense_variant c.22T>C p.Phe8Leu	PICPPNBC_01810	fadD	Long-chain-fatty-acid--CoA ligase
NC_000913.3	1890050	snp	A	T	T:39 A:0	CDS	-	483/582	161/193	missense_variant c.483T>A p.Asp161Glu	PICPPNBC_01811	slp_1	Outer membrane protein Slp
NC_000913.3	1890723	snp	C	T	T:27 C:0	CDS	-	545/696	182/231	missense_variant c.545G>A p.Arg182His	PICPPNBC_01812	tsaB	tRNA threonylcarbamoyladenosine biosynthesis protein TsaB
NC_000913.3	1891926	snp	A	G	G:26 A:0	CDS	-	1310/1911	437/636	missense_variant c.1310T>C p.Leu437Pro	PICPPNBC_01813	yoaA	putative ATP-dependent DNA helicase YoaA
NC_000913.3	1894839	snp	T	C	C:50 T:0	CDS	+	35/1362	12/453	missense_variant c.35T>C p.Leu12Pro	PICPPNBC_01817	pabB	Aminodeoxychorismate synthase component 1
NC_000913.3	1896396	snp	C	T	T:42 C:0	CDS	+	227/579	76/192	missense_variant c.227C>T p.Ala76Val	PICPPNBC_01818	nudL	putative Nudix hydrolase NudL
NC_000913.3	1897488	snp	A	T	T:28 A:0	CDS	+	557/1365	186/454	missense_variant c.557A>T p.Tyr186Phe	PICPPNBC_01819	sdaA	L-serine dehydratase 1
NC_000913.3	1898839	snp	T	C	C:39 T:0	CDS	+	413/1599	138/532	missense_variant c.413T>C p.Ile138Thr	PICPPNBC_01820	pdeD	putative cyclic di-GMP phosphodiesterase PdeD
NC_000913.3	1902447	snp	G	A	A:31 G:0	CDS	+	400/972	134/323	missense_variant c.400G>A p.Val134Ile	PICPPNBC_01822	manX	PTS system mannose-specific EIIAB component
NC_000913.3	1906322	snp	T	C	C:48 T:0	CDS	-	739/810	247/269	missense_variant c.739A>G p.Thr247Ala	PICPPNBC_01827	rlmA	23S rRNA (guanine(745)-N(1))-methyltransferase
NC_000913.3	1909567	snp	G	A	A:35 G:1	CDS	-	533/792	178/263	missense_variant c.533C>T p.Thr178Ile	PICPPNBC_01831	kdgR_1	Transcriptional regulator KdgR
NC_000913.3	1910313	snp	A	T	T:35 A:0	CDS	+	38/1374	13/457	missense_variant c.38A>T p.Gln13Leu	PICPPNBC_01832	ribZ	Riboflavin transporter RibZ
NC_000913.3	1911799	snp	G	A	A:35 G:0	CDS	-	778/882	260/293	missense_variant c.778C>T p.Leu260Phe	PICPPNBC_01833	htpX	Protease HtpX
NC_000913.3	1913572	complex	GGGACCCGCA	CGGGCCGGAT	CGGGCCGGAT:27 GGGACCCGCA:0	CDS	-	1245/2049	412/682	missense_variant c.1236_1245delTGCGGGTCCCinsATCCGGCCCG p.Ala413Ser	PICPPNBC_01834	prc	Tail-specific protease
NC_000913.3	1915156	snp	T	C	C:33 T:0	CDS	-	379/699	127/232	missense_variant c.379A>G p.Thr127Ala	PICPPNBC_01835	proQ	RNA chaperone ProQ
NC_000913.3	1915851	complex	ACA	GCG	GCG:25 ACA:0	CDS	-	332/552	110/183	missense_variant c.330_332delTGTinsCGC p.Val111Ala	PICPPNBC_01836	msrC	Free methionine-R-sulfoxide reductase
NC_000913.3	1916612	snp	T	G	G:35 T:0	CDS	+	355/1284	119/427	missense_variant c.355T>G p.Ser119Ala	PICPPNBC_01837	yebS	Intermembrane transport protein YebS
NC_000913.3	1917611	mnp	CA	TG	TG:43 CA:0	CDS	+	102/2634	34/877	missense_variant c.102_103delCAinsTG p.Ser35Gly	PICPPNBC_01838	yebT	Intermembrane transport protein YebT
NC_000913.3	1920365	snp	T	C	C:31 T:0	CDS	+	149/1446	50/481	missense_variant c.149T>C p.Ile50Thr	PICPPNBC_01839	rsmF	Ribosomal RNA small subunit methyltransferase F
NC_000913.3	1922438	snp	T	C	C:36 T:0	CDS	-	532/657	178/218	missense_variant c.532A>G p.Thr178Ala	PICPPNBC_01842	pphA	Serine/threonine-protein phosphatase 1
NC_000913.3	1923928	snp	A	G	G:43 A:0	CDS	-	664/873	222/290	missense_variant c.664T>C p.Tyr222His	PICPPNBC_01844	yebZ	Inner membrane protein YebZ
NC_000913.3	1926925	snp	C	T	T:40 C:2	CDS	-	1915/2061	639/686	missense_variant c.1915G>A p.Asp639Asn	PICPPNBC_01849	ptrB	Protease 2
NC_000913.3	1929096	snp	G	T	T:30 G:0	CDS	-	612/660	204/219	missense_variant c.612C>A p.Asp204Glu	PICPPNBC_01850	yebE	Inner membrane protein YebE
NC_000913.3	1930281	snp	T	C	C:45 T:0	CDS	-	110/357	37/118	missense_variant c.110A>G p.Asp37Gly	PICPPNBC_01852	yebF	Protein YebF
NC_000913.3	1931296	snp	G	A	A:33 G:0	CDS	+	416/1179	139/392	missense_variant c.416G>A p.Ser139Asn	PICPPNBC_01854	purT	Formate-dependent phosphoribosylglycinamide formyltransferase
NC_000913.3	1932661	snp	C	T	T:26 C:2	CDS	-	96/642	32/213	missense_variant c.96G>A p.Met32Ile	PICPPNBC_01855	eda	KHG/KDPG aldolase
NC_000913.3	1933394	snp	C	T	T:35 C:0	CDS	-	1211/1812	404/603	missense_variant c.1211G>A p.Ser404Asn	PICPPNBC_01856	edd	Phosphogluconate dehydratase
NC_000913.3	1936769	snp	A	C	C:25 A:0	CDS	+	118/870	40/289	missense_variant c.118A>C p.Met40Leu	PICPPNBC_01859	hexR	HTH-type transcriptional regulator HexR
NC_000913.3	1938350	snp	T	G	G:47 T:0	CDS	+	702/1443	234/480	missense_variant c.702T>G p.Asp234Glu	PICPPNBC_01860	pykA	Pyruvate kinase II
NC_000913.3	1939901	snp	G	A	A:32 G:0	CDS	-	293/972	98/323	missense_variant c.293C>T p.Ala98Val	PICPPNBC_01861	lpxM	Lipid A biosynthesis myristoyltransferase
NC_000913.3	1941694	snp	C	T	T:42 C:0	CDS	-	944/987	315/328	missense_variant c.944G>A p.Ser315Asn	PICPPNBC_01863	znuA	High-affinity zinc uptake system protein ZnuA
NC_000913.3	1944112	mnp	GG	AT	AT:33 GG:0	CDS	+	699/786	233/261	missense_variant c.699_700delGGinsAT p.Val234Phe	PICPPNBC_01865	znuB	High-affinity zinc uptake system membrane protein ZnuB
NC_000913.3	1944351	snp	G	A	A:17 G:0	CDS	-	1006/1011	336/336	missense_variant c.1006C>T p.Pro336Ser	PICPPNBC_01866	ruvB	Holliday junction ATP-dependent DNA helicase RuvB
NC_000913.3	1947993	complex	CACCGCC	AATTGCT	AATTGCT:38 CACCGCC:0	CDS	-	159/741	51/246	missense_variant c.153_159delGGCGGTGinsAGCAATT p.Val53Ile	PICPPNBC_01870	yebC	putative transcriptional regulatory protein YebC
NC_000913.3	1949301	complex	CA	AG	AG:41 CA:0	CDS	-	1222/1773	407/590	missense_variant c.1221_1222delTGinsCT p.Ala408Ser	PICPPNBC_01872	aspS	Aspartate--tRNA ligase
NC_000913.3	1951094	mnp	CT	TA	TA:35 CT:1	CDS	+	263/567	88/188	missense_variant c.263_264delCTinsTA p.Ala88Val	PICPPNBC_01873	yecD	Isochorismatase family protein YecD
NC_000913.3	1953361	snp	C	A	A:39 C:0	CDS	+	660/744	220/247	missense_variant c.660C>A p.Asn220Lys	PICPPNBC_01876	cmoA	Carboxy-S-adenosyl-L-methionine synthase
NC_000913.3	1953514	snp	G	A	A:38 G:0	CDS	+	73/972	25/323	missense_variant c.73G>A p.Ala25Thr	PICPPNBC_01877	cmoB	tRNA U34 carboxymethyltransferase
NC_000913.3	1954589	snp	C	T	T:14 C:0	CDS	-	2419/2430	807/809	missense_variant c.2419G>A p.Val807Ile	PICPPNBC_01878	torZ	Trimethylamine-N-oxide reductase 2
NC_000913.3	1957256	snp	G	A	A:37 G:0	CDS	-	877/1101	293/366	missense_variant c.877C>T p.Pro293Ser	PICPPNBC_01879	torY	Cytochrome c-type protein TorY
NC_000913.3	1958582	snp	T	C	C:61 T:0	CDS	-	685/747	229/248	missense_variant c.685A>G p.Ile229Val	PICPPNBC_01880	cutC_1	Copper homeostasis protein CutC
NC_000913.3	1959591	snp	C	G	G:41 C:0	CDS	-	256/567	86/188	missense_variant c.256G>C p.Val86Leu	PICPPNBC_01881	yecM	Protein YecM
NC_000913.3	1961490	snp	G	A	A:34 G:0	CDS	+	1429/1734	477/577	missense_variant c.1429G>A p.Asp477Asn	PICPPNBC_01882	argS	Arginine--tRNA ligase
NC_000913.3	1962684	snp	C	G	G:21 C:0	CDS	-	289/393	97/130	missense_variant c.289G>C p.Ala97Pro	PICPPNBC_01884	flhE	Flagellar protein FlhE
NC_000913.3	1965699	snp	G	A	A:44 G:0	CDS	-	493/1149	165/382	missense_variant c.493C>T p.His165Tyr	PICPPNBC_01886	flhB	Flagellar biosynthetic protein FlhB
NC_000913.3	1966430	snp	T	C	C:56 T:0	CDS	-	608/645	203/214	missense_variant c.608A>G p.Asp203Gly	PICPPNBC_01887	cheZ	Protein phosphatase CheZ
NC_000913.3	1967793	snp	A	C	C:43 A:0	CDS	-	709/1050	237/349	missense_variant c.709T>G p.Ser237Ala	PICPPNBC_01889	cheB	Protein-glutamate methylesterase/protein-glutamine glutaminase
NC_000913.3	1968617	snp	G	A	A:48 G:1	CDS	-	748/861	250/286	missense_variant c.748C>T p.Pro250Ser	PICPPNBC_01890	cheR	Chemotaxis protein methyltransferase
NC_000913.3	1969414	snp	A	G	G:25 A:0	CDS	-	1571/1602	524/533	missense_variant c.1571T>C p.Val524Ala	PICPPNBC_01891	tap	Methyl-accepting chemotaxis protein IV
NC_000913.3	1971761	snp	T	C	C:35 T:0	CDS	-	931/1662	311/553	missense_variant c.931A>G p.Thr311Ala	PICPPNBC_01892	tar	Methyl-accepting chemotaxis protein II
NC_000913.3	1973844	snp	T	A	A:25 T:0	CDS	-	1481/1965	494/654	missense_variant c.1481A>T p.Lys494Met	PICPPNBC_01894	cheA	Chemotaxis protein CheA
NC_000913.3	1975562	complex	TATC	CATT	CATT:34 TATC:0	CDS	-	694/927	231/308	missense_variant c.691_694delGATAinsAATG p.AspSer231AsnGly	PICPPNBC_01895	motB	Motility protein B
NC_000913.3	1976466	snp	G	C	C:34 G:0	CDS	-	674/888	225/295	missense_variant c.674C>G p.Thr225Ser	PICPPNBC_01896	motA	Motility protein A
NC_000913.3	1979928	snp	G	A	A:39 G:0	CDS	+	176/429	59/142	missense_variant c.176G>A p.Ser59Asn	PICPPNBC_01901	uspC	Universal stress protein C
NC_000913.3	1980968	snp	C	G	G:40 C:0	CDS	-	645/1425	215/474	missense_variant c.645G>C p.Trp215Cys	PICPPNBC_01902	otsA	Trehalose-6-phosphate synthase
NC_000913.3	1981845	complex	AGCTGCAATT	GGCAGTAATC	GGCAGTAATC:40 AGCTGCAATT:0	CDS	-	543/801	178/266	missense_variant c.534_543delAATTGCAGCTinsGATTACTGCC p.Ala180Thr	PICPPNBC_01903	otsB	Trehalose-6-phosphate phosphatase
NC_000913.3	1983201	snp	C	T	T:45 C:1	CDS	-	340/987	114/328	missense_variant c.340G>A p.Val114Ile	PICPPNBC_01904	araH	L-arabinose transport system permease protein AraH
NC_000913.3	1984391	snp	C	T	T:28 C:0	CDS	-	679/1515	227/504	missense_variant c.679G>A p.Asp227Asn	PICPPNBC_01905	araG	Arabinose import ATP-binding protein AraG
NC_000913.3	1985226	complex	TGG	GGT	GGT:35 TGG:0	CDS	-	903/990	301/329	missense_variant c.901_903delCCAinsACC p.Pro301Thr	PICPPNBC_01906	araF	L-arabinose-binding periplasmic protein
NC_000913.3	1990380	snp	G	C	C:27 G:0	CDS	+	700/1212	234/403	missense_variant c.700G>C p.Val234Leu	PICPPNBC_01912	tyrP	Tyrosine-specific transport protein
NC_000913.3	1995227	snp	T	C	C:39 T:0	CDS	-	133/657	45/218	missense_variant c.133A>G p.Thr45Ala	PICPPNBC_01919	uvrY	Response regulator UvrY
NC_000913.3	1996266	mnp	CC	TT	TT:34 CC:0	CDS	-	567/723	189/240	missense_variant c.566_567delGGinsAA p.Arg189Lys	PICPPNBC_01921	sdiA	Regulatory protein SdiA
NC_000913.3	1997109	complex	CGGGGTCG	GAGGATCA	GAGGATCA:28 CGGGGTCG:0	CDS	-	706/753	233/250	missense_variant c.699_706delCGACCCCGinsTGATCCTC p.Glu236Gln	PICPPNBC_01922	artM_2	Arginine transport ATP-binding protein ArtM
NC_000913.3	1998857	snp	G	C	C:40 G:1	CDS	-	624/987	208/328	missense_variant c.624C>G p.His208Gln	PICPPNBC_01924	dcyD	D-cysteine desulfhydrase
NC_000913.3	2000490	snp	A	C	C:52 A:0	CDS	-	535/552	179/183	missense_variant c.535T>G p.Ser179Ala	PICPPNBC_01926	fliZ	Regulator of sigma S factor FliZ
NC_000913.3	2001263	snp	C	T	T:27 C:1	CDS	-	527/720	176/239	missense_variant c.527G>A p.Ser176Asn	PICPPNBC_01927	fliA	RNA polymerase sigma factor FliA
NC_000913.3	2002158	complex	TGCCAA	AGACAG	AGACAG:12 TGCCAA:0	CDS	-	1449/1497	482/498	missense_variant c.1444_1449delTTGGCAinsCTGTCT p.Ala483Ser	PICPPNBC_01928	fliC	Flagellin
NC_000913.3	2005429	snp	A	C	C:37 A:0	CDS	+	127/411	43/136	missense_variant c.127A>C p.Ser43Arg	PICPPNBC_01930	fliS	Flagellar secretion chaperone FliS
NC_000913.3	2005719	snp	C	A	A:47 C:0	CDS	+	7/366	3/121	missense_variant c.7C>A p.His3Asn	PICPPNBC_01931	fliT	Flagellar protein FliT
NC_000913.3	2007444	snp	T	A	A:26 T:0	CDS	+	1289/1488	430/495	missense_variant c.1289T>A p.Phe430Tyr	PICPPNBC_01932	amyA	Cytoplasmic alpha-amylase
NC_000913.3	2009865	complex	TGCGC	CGCGT	CGCGT:52 TGCGC:0	CDS	+	45/669	15/222	missense_variant c.45_49delTGCGCinsCGCGT p.Leu17Phe	PICPPNBC_01936	yedK	SOS response-associated protein YedK
NC_000913.3	2014445	snp	A	C	C:36 A:0	CDS	+	1217/1659	406/552	missense_variant c.1217A>C p.Asp406Ala	PICPPNBC_01941	fliF	Flagellar M-ring protein
NC_000913.3	2015923	snp	A	C	C:30 A:0	CDS	+	56/687	19/228	missense_variant c.56A>C p.Gln19Pro	PICPPNBC_01943	fliH	Flagellar assembly protein FliH
NC_000913.3	2016734	snp	G	A	A:45 G:0	CDS	+	181/1374	61/457	missense_variant c.181G>A p.Glu61Lys	PICPPNBC_01944	fliI	Flagellum-specific ATP synthase
NC_000913.3	2018128	snp	A	G	G:49 A:0	CDS	+	183/444	61/147	missense_variant c.183A>G p.Ile61Met	PICPPNBC_01945	fliJ	Flagellar FliJ protein
NC_000913.3	2018610	complex	TA	GG	GG:33 TA:0	CDS	+	225/1128	75/375	missense_variant c.225_226delTAinsGG p.Asn76Asp	PICPPNBC_01946	fliK	Flagellar hook-length control protein
NC_000913.3	2020923	snp	C	A	A:41 C:0	CDS	+	837/1005	279/334	missense_variant c.837C>A p.Asn279Lys	PICPPNBC_01948	fliM	Flagellar motor switch protein FliM
NC_000913.3	2021139	snp	C	A	A:25 C:0	CDS	+	52/414	18/137	missense_variant c.52C>A p.Leu18Met	PICPPNBC_01949	fliN	Flagellar motor switch protein FliN
NC_000913.3	2021855	snp	A	G	G:35 A:0	CDS	+	352/366	118/121	missense_variant c.352A>G p.Ser118Gly	PICPPNBC_01950	fliO	Flagellar protein FliO
NC_000913.3	2021880	complex	ATTG	GTTT	GTTT:39 ATTG:0	CDS	+	12/738	4/245	missense_variant c.12_15delATTGinsGTTT p.Leu5Phe	PICPPNBC_01951	fliP	Flagellar biosynthetic protein FliP
NC_000913.3	2022913	snp	A	T	T:43 A:0	CDS	+	21/786	7/261	missense_variant c.21A>T p.Glu7Asp	PICPPNBC_01953	fliR	Flagellar biosynthetic protein FliR
NC_000913.3	2024176	snp	T	A	A:41 T:0	CDS	+	209/624	70/207	missense_variant c.209T>A p.Leu70His	PICPPNBC_01954	rcsA	Transcriptional regulatory protein RcsA
NC_000913.3	2025556	snp	G	A	A:41 G:2	CDS	+	46/816	16/271	missense_variant c.46G>A p.Gly16Ser	PICPPNBC_01957	yedP	Mannosyl-3-phosphoglycerate phosphatase
NC_000913.3	2026544	snp	C	G	G:43 C:0	CDS	-	1474/1695	492/564	missense_variant c.1474G>C p.Glu492Gln	PICPPNBC_01958	dgcQ	putative diguanylate cyclase DgcQ
NC_000913.3	2028474	snp	T	G	G:46 T:0	CDS	-	893/918	298/305	missense_variant c.893A>C p.Glu298Ala	PICPPNBC_01960	yedI	Inner membrane protein YedI
NC_000913.3	2030535	complex	TT	CG	CG:40 TT:0	CDS	-	384/471	128/156	missense_variant c.383_384delAAinsCG p.Glu128Ala	PICPPNBC_01962	vsr	Very short patch repair protein
NC_000913.3	2030914	snp	G	A	A:19 G:0	CDS	-	5/471	2/156	missense_variant c.5C>T p.Ala2Val	PICPPNBC_01963	dcm	DNA-cytosine methyltransferase
NC_000913.3	2032395	snp	A	G	G:34 A:0	CDS	-	685/696	229/231	missense_variant c.685T>C p.Ser229Pro	PICPPNBC_01964	yedJ	putative protein YedJ
NC_000913.3	2033136	snp	T	A	A:32 T:0	CDS	-	286/303	96/100	missense_variant c.286A>T p.Ser96Cys	PICPPNBC_01965	yedR	Inner membrane protein YedR
NC_000913.3	2036423	snp	G	A	A:37 G:0	CDS	+	589/852	197/283	missense_variant c.589G>A p.Gly197Ser	PICPPNBC_01969	hchA	Protein/nucleic acid deglycase 1
NC_000913.3	2036837	snp	T	C	C:24 T:0	CDS	-	1316/1359	439/452	missense_variant c.1316A>G p.Asn439Ser	PICPPNBC_01970	hprS	Sensor histidine kinase HprS
NC_000913.3	2038413	snp	A	T	T:39 A:0	CDS	-	522/783	174/260	missense_variant c.522T>A p.His174Gln	PICPPNBC_01971	hprR	Transcriptional regulatory protein HprR
NC_000913.3	2039019	snp	A	T	T:28 A:0	CDS	+	64/414	22/137	missense_variant c.64A>T p.Asn22Tyr	PICPPNBC_01972	hiuH	5-hydroxyisourate hydrolase
NC_000913.3	2039573	complex	TGCAA	CGCAG	CGCAG:26 TGCAA:0	CDS	+	96/1005	32/334	missense_variant c.96_100delTGCAAinsCGCAG p.Thr34Ala	PICPPNBC_01973	msrP	Protein-methionine-sulfoxide reductase catalytic subunit MsrP
NC_000913.3	2040508	snp	C	T	T:45 C:0	CDS	+	26/636	9/211	missense_variant c.26C>T p.Thr9Ile	PICPPNBC_01974	msrQ	Protein-methionine-sulfoxide reductase heme-binding subunit MsrQ
NC_000913.3	2041390	complex	TAC	CAT	CAT:31 TAC:0	CDS	+	16/651	6/216	missense_variant c.16_18delTACinsCAT p.Tyr6His	PICPPNBC_01975	zinT	Metal-binding protein ZinT
NC_000913.3	2043767	complex	AGTCA	GGTCG	GGTCG:42 AGTCA:0	CDS	+	117/798	39/265	missense_variant c.117_121delAGTCAinsGGTCG p.Thr41Ala	PICPPNBC_01978	mtfA	Protein MtfA
NC_000913.3	2054333	snp	T	A	A:45 T:0	CDS	+	691/1317	231/438	missense_variant c.691T>A p.Tyr231Asn	PICPPNBC_01983	abaF	Fosfomycin resistance protein AbaF
NC_000913.3	2055162	snp	C	A	A:33 C:0	CDS	+	102/1455	34/484	missense_variant c.102C>A p.Asn34Lys	PICPPNBC_01984	amn	AMP nucleosidase
NC_000913.3	2058247	snp	G	A	A:39 G:0	CDS	-	1411/1455	471/484	missense_variant c.1411C>T p.Pro471Ser	PICPPNBC_01987	yeeO	putative FMN/FAD exporter YeeO
NC_000913.3	2059995	snp	C	T	T:47 C:0	CDS	-	920/951	307/316	missense_variant c.920G>A p.Ser307Asn	PICPPNBC_01989	cbl	HTH-type transcriptional regulator cbl
NC_000913.3	2061342	complex	TAGCA	CAGCG	CAGCG:36 TAGCA:2	CDS	-	592/918	196/305	missense_variant c.588_592delTGCTAinsCGCTG p.Ile198Val	PICPPNBC_01990	gltC_1	HTH-type transcriptional regulator GltC
NC_000913.3	2062443	snp	C	T	T:34 C:0	CDS	-	884/936	295/311	missense_variant c.884G>A p.Arg295His	PICPPNBC_01992	erfK	putative L,D-transpeptidase ErfK/SrfK
NC_000913.3	2063489	snp	G	A	A:41 G:1	CDS	-	979/1080	327/359	missense_variant c.979C>T p.Pro327Ser	PICPPNBC_01993	cobT	Nicotinate-nucleotide--dimethylbenzimidazole phosphoribosyltransferase
NC_000913.3	2064514	snp	G	A	A:45 G:0	CDS	-	709/744	237/247	missense_variant c.709C>T p.Leu237Phe	PICPPNBC_01994	cobS	Adenosylcobinamide-GDP ribazoletransferase
NC_000913.3	2065535	snp	A	G	G:36 A:0	CDS	-	227/543	76/180	missense_variant c.227T>C p.Val76Ala	PICPPNBC_01995	cobU	Bifunctional adenosylcobalamin biosynthesis protein CobU
NC_000913.3	2071586	snp	G	T	T:57 G:0	CDS	+	48/3120	16/1039	missense_variant c.48G>T p.Met16Ile	PICPPNBC_02001	flu	Antigen 43
NC_000913.3	2079631	complex	CAACC	AGACT	AGACT:54 CAACC:0	CDS	-	961/1059	319/352	missense_variant c.957_961delGGTTGinsAGTCT p.Val321Leu	PICPPNBC_02009	yeeA	Inner membrane protein YeeA
NC_000913.3	2080995	snp	T	A	A:30 T:0	CDS	-	268/474	90/157	missense_variant c.268A>T p.Thr90Ser	PICPPNBC_02010	sbmC_1	DNA gyrase inhibitor
NC_000913.3	2081625	snp	T	G	G:54 T:0	CDS	-	923/1167	308/388	missense_variant c.923A>C p.Asp308Ala	PICPPNBC_02011	dacD	D-alanyl-D-alanine carboxypeptidase DacD
NC_000913.3	2082868	snp	G	A	A:31 G:0	CDS	+	113/1428	38/475	missense_variant c.113G>A p.Ser38Asn	PICPPNBC_02012	sbcB	Exodeoxyribonuclease I
NC_000913.3	2086573	snp	C	T	T:45 C:0	CDS	-	490/1359	164/452	missense_variant c.490G>A p.Val164Ile	PICPPNBC_02015	plaP	Low-affinity putrescine importer PlaP
NC_000913.3	2087717	snp	A	T	T:54 A:0	CDS	-	563/951	188/316	missense_variant c.563T>A p.Leu188Gln	PICPPNBC_02016	yhaJ_1	HTH-type transcriptional regulator YhaJ
NC_000913.3	2089272	snp	C	A	A:50 C:0	CDS	-	194/255	65/84	missense_variant c.194G>T p.Arg65Leu	PICPPNBC_02018	yoeB	Toxin YoeB
NC_000913.3	2089493	snp	C	T	T:47 C:0	CDS	-	221/252	74/83	missense_variant c.221G>A p.Gly74Asp	PICPPNBC_02019	yefM	Antitoxin YefM
NC_000913.3	2091229	complex	GCACGC	ACGCGT	ACGCGT:34 GCACGC:0	CDS	+	133/1305	45/434	missense_variant c.133_138delGCACGCinsACGCGT p.Ala45Thr	PICPPNBC_02021	hisD	Histidinol dehydrogenase
NC_000913.3	2092790	snp	C	A	A:56 C:0	CDS	+	393/1071	131/356	missense_variant c.393C>A p.Asp131Glu	PICPPNBC_02022	hisC	Histidinol-phosphate aminotransferase
NC_000913.3	2093644	complex	TGGAA	GGGAG	GGGAG:46 TGGAA:1	CDS	+	177/1068	59/355	missense_variant c.177_181delTGGAAinsGGGAG p.Thr61Ala	PICPPNBC_02023	hisB	Histidine biosynthesis bifunctional protein HisB
NC_000913.3	2094834	snp	C	A	A:40 C:0	CDS	+	300/591	100/196	missense_variant c.300C>A p.Asp100Glu	PICPPNBC_02024	hisH	Imidazole glycerol phosphate synthase subunit HisH
NC_000913.3	2095332	snp	G	A	A:40 G:0	CDS	+	208/738	70/245	missense_variant c.208G>A p.Ala70Thr	PICPPNBC_02025	hisA	1-(5-phosphoribosyl)-5-[(5- phosphoribosylamino)methylideneamino] imidazole-4-carboxamide isomerase
NC_000913.3	2096824	complex	TTC	ATT	ATT:41 TTC:0	CDS	+	211/612	71/203	missense_variant c.211_213delTTCinsATT p.Phe71Ile	PICPPNBC_02027	hisI	Histidine biosynthesis bifunctional protein HisIE
NC_000913.3	2097370	snp	G	A	A:12 G:0	CDS	-	932/981	311/326	missense_variant c.932C>T p.Ala311Val	PICPPNBC_02028	wzzB	Chain length determinant protein
NC_000913.3	2098939	complex	GGA	CGT	CGT:41 GGA:0	CDS	-	675/1167	225/388	missense_variant c.673_675delTCCinsACG p.Ser225Thr	PICPPNBC_02029	ugd	UDP-glucose 6-dehydrogenase
NC_000913.3	2100005	snp	A	C	C:40 A:0	CDS	-	1264/1407	422/468	missense_variant c.1264T>G p.Ser422Ala	PICPPNBC_02030	gnd	6-phosphogluconate dehydrogenase, decarboxylating
NC_000913.3	2110645	complex	GGCC	TACG	TACG:25 GGCC:0	CDS	-	375/882	124/293	missense_variant c.372_375delGGCCinsCGTA p.GluAla124AspVal	PICPPNBC_02041	rfbA	Glucose-1-phosphate thymidylyltransferase 1
NC_000913.3	2111307	complex	ACCAG	GCCAC	GCCAC:32 ACCAG:0	CDS	-	670/900	222/299	missense_variant c.666_670delCTGGTinsGTGGC p.Tyr224His	PICPPNBC_02042	rfbD	dTDP-4-dehydrorhamnose reductase
NC_000913.3	2112116	snp	C	G	G:43 C:0	CDS	-	946/1086	316/361	missense_variant c.946G>C p.Gly316Arg	PICPPNBC_02043	rfbB	dTDP-glucose 4,6-dehydratase
NC_000913.3	2113578	complex	GGA	TGC	TGC:31 GGA:0	CDS	-	750/894	250/297	missense_variant c.748_750delTCCinsGCA p.Ser250Ala	PICPPNBC_02044	galF	UTP--glucose-1-phosphate uridylyltransferase
NC_000913.3	2116013	snp	G	C	C:38 G:0	CDS	-	1115/1221	372/406	missense_variant c.1115C>G p.Thr372Ser	PICPPNBC_02046	mshA	D-inositol-3-phosphate glycosyltransferase
NC_000913.3	2119040	complex	TATAACAATC	AATGATGATT	AATGATGATT:36 TATAACAATC:0	CDS	-	1119/1479	370/492	missense_variant c.1110_1119delGATTGTTATAinsAATCATCATT p.Val372Ile	PICPPNBC_02048	wzxC	Lipopolysaccharide biosynthesis protein WzxC
NC_000913.3	2120736	complex	GAG	TAT	TAT:46 GAG:1	CDS	-	819/1395	273/464	missense_variant c.817_819delCTCinsATA p.Leu273Ile	PICPPNBC_02049	wcaJ	UDP-glucose:undecaprenyl-phosphate glucose-1-phosphate transferase
NC_000913.3	2121713	snp	T	A	A:52 T:0	CDS	-	1267/1371	423/456	missense_variant c.1267A>T p.Thr423Ser	PICPPNBC_02050	algC	Phosphomannomutase/phosphoglucomutase
NC_000913.3	2123803	snp	T	C	C:58 T:0	CDS	-	718/1437	240/478	missense_variant c.718A>G p.Asn240Asp	PICPPNBC_02051	manC1	Mannose-1-phosphate guanylyltransferase 1
NC_000913.3	2125763	snp	T	C	C:37 T:0	CDS	-	463/483	155/160	missense_variant c.463A>G p.Thr155Ala	PICPPNBC_02053	gmm	GDP-mannose mannosyl hydrolase
NC_000913.3	2126493	snp	A	T	T:51 A:0	CDS	-	698/966	233/321	missense_variant c.698T>A p.Leu233Gln	PICPPNBC_02054	fcl	GDP-L-fucose synthase
NC_000913.3	2128360	snp	C	T	T:41 C:0	CDS	-	529/549	177/182	missense_variant c.529G>A p.Glu177Lys	PICPPNBC_02056	dapH_2	2,3,4,5-tetrahydropyridine-2,6-dicarboxylate N-acetyltransferase
NC_000913.3	2132171	snp	G	T	T:37 G:0	CDS	-	385/489	129/162	missense_variant c.385C>A p.Leu129Ile	PICPPNBC_02060	cysE_1	Serine acetyltransferase
NC_000913.3	2133763	snp	G	C	C:29 G:0	CDS	-	1890/2163	630/720	missense_variant c.1890C>G p.Asn630Lys	PICPPNBC_02062	wzc	Tyrosine-protein kinase wzc
NC_000913.3	2135692	snp	C	T	T:46 C:0	CDS	-	407/444	136/147	missense_variant c.407G>A p.Arg136His	PICPPNBC_02063	wzb	Low molecular weight protein-tyrosine-phosphatase Wzb
NC_000913.3	2141713	snp	A	G	G:63 A:0	CDS	-	503/582	168/193	missense_variant c.503T>C p.Val168Ala	PICPPNBC_02067	dcd	dCTP deaminase
NC_000913.3	2143665	snp	G	A	A:48 G:0	CDS	+	400/3318	134/1105	missense_variant c.400G>A p.Val134Ile	PICPPNBC_02069	dgcE	putative diguanylate cyclase DgcE
NC_000913.3	2147049	complex	TGCTG	GGCTA	GGCTA:42 TGCTG:0	CDS	-	492/849	163/282	missense_variant c.488_492delCAGCAinsTAGCC p.Ala163Val	PICPPNBC_02070	alkA	DNA-3-methyladenine glycosylase 2
NC_000913.3	2148225	complex	ATTCAGGGAC	GTTTAAGGAT	GTTTAAGGAT:28 ATTCAGGGAC:0	CDS	+	552/1353	184/450	missense_variant c.552_561delATTCAGGGACinsGTTTAAGGAT p.Arg186Lys	PICPPNBC_02071	dnaK_2	Chaperone protein DnaK
NC_000913.3	2149129	snp	A	T	T:43 A:0	CDS	-	1857/1947	619/648	missense_variant c.1857T>A p.His619Gln	PICPPNBC_02072	yegI	Protein kinase YegI
NC_000913.3	2151833	snp	C	A	A:24 C:0	CDS	-	559/681	187/226	missense_variant c.559G>T p.Ala187Ser	PICPPNBC_02074	pphC	Serine/threonine-protein phosphatase 3
NC_000913.3	2154113	snp	G	A	A:35 G:0	CDS	+	98/1248	33/415	missense_variant c.98G>A p.Arg33Gln	PICPPNBC_02077	mdtA	Multidrug resistance protein MdtA
NC_000913.3	2155897	complex	CC	GT	GT:42 CC:0	CDS	+	635/3123	212/1040	missense_variant c.635_636delCCinsGT p.Thr212Ser	PICPPNBC_02078	mdtB	Multidrug resistance protein MdtB
NC_000913.3	2158520	complex	TATC	CATG	CATG:46 TATC:0	CDS	+	135/3078	45/1025	missense_variant c.135_138delTATCinsCATG p.Ile46Met	PICPPNBC_02079	mdtC	Multidrug resistance protein MdtC
NC_000913.3	2162007	complex	TTGC	CTGA	CTGA:45 TTGC:0	CDS	+	544/1416	182/471	missense_variant c.544_547delTTGCinsCTGA p.Leu183Met	PICPPNBC_02080	mdtD	Putative multidrug resistance protein MdtD
NC_000913.3	2162952	complex	GT	CG	CG:17 GT:0	CDS	+	77/1404	26/467	missense_variant c.77_78delGTinsCG p.Ser26Thr	PICPPNBC_02081	baeS	Signal transduction histidine-protein kinase BaeS
NC_000913.3	2168826	snp	G	A	A:52 G:2	CDS	+	115/900	39/299	missense_variant c.115G>A p.Val39Ile	PICPPNBC_02087	yegS	Lipid kinase YegS
NC_000913.3	2172210	complex	TCTGC	CCTGT	CCTGT:42 TCTGC:0	CDS	-	664/1041	220/346	missense_variant c.660_664delGCAGAinsACAGG p.MetGlnSer220IleGlnGly	PICPPNBC_02092	gatD	Galactitol 1-phosphate 5-dehydrogenase
NC_000913.3	2172937	snp	A	G	G:41 A:0	CDS	-	425/441	142/146	missense_variant c.425T>C p.Val142Ala	PICPPNBC_02093	gatC_1	PTS system galactitol-specific EIIC component
NC_000913.3	2174332	snp	T	C	C:26 T:0	CDS	-	235/285	79/94	missense_variant c.235A>G p.Ile79Val	PICPPNBC_02095	gatB_1	PTS system galactitol-specific EIIB component
NC_000913.3	2174647	snp	T	G	G:37 T:0	CDS	-	403/453	135/150	missense_variant c.403A>C p.Thr135Pro	PICPPNBC_02096	gatA	PTS system galactitol-specific EIIA component
NC_000913.3	2175400	snp	G	T	T:46 G:0	CDS	-	922/1263	308/420	missense_variant c.922C>A p.Arg308Ser	PICPPNBC_02097	gatZ	D-tagatose-1,6-bisphosphate aldolase subunit GatZ
NC_000913.3	2176650	snp	G	T	T:37 G:0	CDS	-	555/855	185/284	missense_variant c.555C>A p.Ser185Arg	PICPPNBC_02098	gatY	D-tagatose-1,6-bisphosphate aldolase subunit GatY
NC_000913.3	2178020	snp	A	C	C:47 A:0	CDS	-	545/1053	182/350	missense_variant c.545T>G p.Ile182Ser	PICPPNBC_02099	fbaB	Fructose-bisphosphate aldolase class 1
NC_000913.3	2179058	complex	CTG	GTA	GTA:51 CTG:0	CDS	+	238/1278	80/425	missense_variant c.238_240delCTGinsGTA p.Leu80Val	PICPPNBC_02100	yegT	Putative nucleoside transporter YegT
NC_000913.3	2180366	snp	A	G	G:31 A:2	CDS	+	272/1005	91/334	missense_variant c.272A>G p.Asp91Gly	PICPPNBC_02101	tri1	ADP-ribosylarginine hydrolase Tri1
NC_000913.3	2181147	complex	TCG	CCA	CCA:49 TCG:0	CDS	+	52/966	18/321	missense_variant c.52_54delTCGinsCCA p.Ser18Pro	PICPPNBC_02102	kdgK_1	2-dehydro-3-deoxygluconokinase
NC_000913.3	2182401	snp	T	G	G:30 T:0	CDS	-	381/747	127/248	missense_variant c.381A>C p.Glu127Asp	PICPPNBC_02103	nagR	HTH-type transcriptional repressor NagR
NC_000913.3	2183915	snp	G	T	T:57 G:0	CDS	-	602/801	201/266	missense_variant c.602C>A p.Pro201Gln	PICPPNBC_02105	thiD	Hydroxymethylpyrimidine/phosphomethylpyrimidine kinase
NC_000913.3	2184641	snp	C	T	T:53 C:1	CDS	-	661/789	221/262	missense_variant c.661G>A p.Val221Ile	PICPPNBC_02106	thiM	Hydroxyethylthiazole kinase
NC_000913.3	2186281	snp	G	A	A:44 G:0	CDS	+	365/825	122/274	missense_variant c.365G>A p.Gly122Glu	PICPPNBC_02108	rcnA	Nickel/cobalt efflux system RcnA
NC_000913.3	2187514	complex	CTTCC	TTTCT	TTTCT:20 CTTCC:0	CDS	-	901/1035	299/344	missense_variant c.897_901delGGAAGinsAGAAA p.Val301Ile	PICPPNBC_02110	yehA	putative fimbrial-like protein YehA
NC_000913.3	2188449	snp	C	T	T:62 C:0	CDS	-	2462/2481	821/826	missense_variant c.2462G>A p.Arg821Lys	PICPPNBC_02111	yehB	Outer membrane usher protein YehB
NC_000913.3	2191453	snp	G	T	T:49 G:0	CDS	-	148/675	50/224	missense_variant c.148C>A p.Leu50Met	PICPPNBC_02112	yehC	putative fimbrial chaperone YehC
NC_000913.3	2191728	complex	TTG	ATT	ATT:46 TTG:0	CDS	-	495/543	165/180	missense_variant c.493_495delCAAinsAAT p.Gln165Asn	PICPPNBC_02113	yehD	putative fimbrial-like protein YehD
NC_000913.3	2195254	snp	T	A	A:51 T:0	CDS	+	955/2034	319/677	missense_variant c.955T>A p.Ser319Thr	PICPPNBC_02116	metG	Methionine--tRNA ligase
NC_000913.3	2196516	snp	A	T	T:23 A:0	CDS	+	43/825	15/274	missense_variant c.43A>T p.Arg15Trp	PICPPNBC_02117	yehF	Protein YehF
NC_000913.3	2204651	snp	A	T	T:32 A:1	CDS	+	56/1089	19/362	missense_variant c.56A>T p.Asp19Val	PICPPNBC_02122	yehL	putative protein YehL
NC_000913.3	2211451	snp	A	G	G:43 A:0	CDS	+	227/462	76/153	missense_variant c.227A>G p.Lys76Arg	PICPPNBC_02126	yehR	putative lipoprotein YehR
NC_000913.3	2215274	snp	G	A	A:44 G:0	CDS	+	409/732	137/243	missense_variant c.409G>A p.Ala137Thr	PICPPNBC_02130	mlrA	HTH-type transcriptional regulator MlrA
NC_000913.3	2215763	complex	AAG	GAA	GAA:43 AAG:0	CDS	-	714/732	238/243	missense_variant c.712_714delCTTinsTTC p.Leu238Phe	PICPPNBC_02132	yehW	Glycine betaine uptake system permease protein YehW
NC_000913.3	2216491	snp	A	T	T:32 A:0	CDS	-	917/927	306/308	missense_variant c.917T>A p.Val306Glu	PICPPNBC_02133	yehX	Glycine betaine uptake system ATP-binding protein YehX
NC_000913.3	2217668	snp	G	A	A:38 G:0	CDS	-	890/1158	297/385	missense_variant c.890C>T p.Ala297Val	PICPPNBC_02134	yehY	Glycine betaine uptake system permease protein YehY
NC_000913.3	2218664	snp	G	T	T:42 G:0	CDS	-	818/918	273/305	missense_variant c.818C>A p.Ala273Glu	PICPPNBC_02135	yehZ	Glycine betaine-binding protein YehZ
NC_000913.3	2220971	snp	G	T	T:39 G:0	CDS	-	989/2268	330/755	missense_variant c.989C>A p.Ala330Glu	PICPPNBC_02136		Beta-xylosidase
NC_000913.3	2222233	complex	GCT	TCC	TCC:28 GCT:0	CDS	+	49/1716	17/571	missense_variant c.49_51delGCTinsTCC p.Ala17Ser	PICPPNBC_02137	dld	Quinone-dependent D-lactate dehydrogenase
NC_000913.3	2226368	snp	C	A	A:50 C:0	CDS	+	568/579	190/192	missense_variant c.568C>A p.His190Asn	PICPPNBC_02140	yohD	Inner membrane protein YohD
NC_000913.3	2226669	snp	T	C	C:39 T:0	CDS	-	602/762	201/253	missense_variant c.602A>G p.Asp201Gly	PICPPNBC_02141	yohF	putative oxidoreductase YohF
NC_000913.3	2227935	snp	T	A	A:32 T:0	CDS	-	579/1191	193/396	missense_variant c.579A>T p.Lys193Asn	PICPPNBC_02142	ttgI	Toluene efflux pump outer membrane protein TtgI
NC_000913.3	2229822	snp	A	C	C:33 A:0	CDS	-	564/948	188/315	missense_variant c.564T>G p.Asp188Glu	PICPPNBC_02143	dusC	tRNA-dihydrouridine(16) synthase
NC_000913.3	2232703	snp	G	A	A:37 G:0	CDS	+	860/885	287/294	missense_variant c.860G>A p.Ser287Asn	PICPPNBC_02146	cdd	Cytidine deaminase
NC_000913.3	2234078	snp	T	C	C:14 T:0	CDS	+	46/1239	16/412	missense_variant c.46T>C p.Ser16Pro	PICPPNBC_02149	preT	NAD-dependent dihydropyrimidine dehydrogenase subunit PreT
NC_000913.3	2236089	complex	CG	TT	TT:42 CG:0	CDS	+	825/1236	275/411	missense_variant c.825_826delCGinsTT p.Ala276Ser	PICPPNBC_02150	preA	NAD-dependent dihydropyrimidine dehydrogenase subunit PreA
NC_000913.3	2237166	complex	GAACG	AAACA	AAACA:43 GAACG:0	CDS	-	588/1011	195/336	missense_variant c.584_588delCGTTCinsTGTTT p.Ala195Val	PICPPNBC_02151	mglC	Galactoside transport system permease protein MglC
NC_000913.3	2237803	snp	T	C	C:42 T:0	CDS	-	1487/1521	496/506	missense_variant c.1487A>G p.Asn496Ser	PICPPNBC_02152	mglA_1	Galactose/methyl galactoside import ATP-binding protein MglA
NC_000913.3	2240743	snp	C	T	T:44 C:0	CDS	-	926/1041	309/346	missense_variant c.926G>A p.Gly309Asp	PICPPNBC_02154	galS	HTH-type transcriptional regulator GalS
NC_000913.3	2244168	snp	A	C	C:43 A:0	CDS	+	259/837	87/278	missense_variant c.259A>C p.Lys87Gln	PICPPNBC_02157	yeiG	S-formylglutathione hydrolase YeiG
NC_000913.3	2246250	snp	T	C	C:38 T:0	CDS	-	520/1992	174/663	missense_variant c.520A>G p.Ile174Val	PICPPNBC_02158	cirA	Colicin I receptor
NC_000913.3	2248528	snp	A	C	C:36 A:0	CDS	-	5/1470	2/489	missense_variant c.5T>G p.Val2Gly	PICPPNBC_02159	lysP	Lysine-specific permease
NC_000913.3	2251079	complex	CA	TG	TG:31 CA:0	CDS	+	240/858	80/285	missense_variant c.240_241delCAinsTG p.Thr81Ala	PICPPNBC_02162	nfo	Endonuclease 4
NC_000913.3	2251705	complex	TAACC	CGACA	CGACA:18 TAACC:0	CDS	+	6/1089	2/362	missense_variant c.6_10delTAACCinsCGACA p.Asn3Asp	PICPPNBC_02163	psuK_1	Pseudouridine kinase
NC_000913.3	2254885	snp	C	T	T:34 C:0	CDS	-	302/942	101/313	missense_variant c.302G>A p.Ser101Asn	PICPPNBC_02165	rihB	Pyrimidine-specific ribonucleoside hydrolase RihB
NC_000913.3	2255386	snp	T	C	C:31 T:0	CDS	+	71/699	24/232	missense_variant c.71T>C p.Leu24Ser	PICPPNBC_02166	yeiL	Regulatory protein YeiL
NC_000913.3	2256461	snp	G	A	A:50 G:0	CDS	-	875/1251	292/416	missense_variant c.875C>T p.Ala292Val	PICPPNBC_02167	psuT	Putative pseudouridine transporter
NC_000913.3	2257436	snp	G	A	A:30 G:0	CDS	-	932/939	311/312	missense_variant c.932C>T p.Ala311Val	PICPPNBC_02168	psuG	Pseudouridine-5'-phosphate glycosidase
NC_000913.3	2260276	complex	GCCCT	ACCCA	ACCCA:57 GCCCT:0	CDS	-	1135/1692	377/563	missense_variant c.1131_1135delAGGGCinsTGGGT p.Glu377Asp	PICPPNBC_02170	fruA_1	PTS system fructose-specific EIIB'BC component
NC_000913.3	2263878	snp	G	A	A:44 G:1	CDS	+	16/1182	6/393	missense_variant c.16G>A p.Ala6Thr	PICPPNBC_02173	setB	Sugar efflux transporter B
NC_000913.3	2266516	snp	T	C	C:51 T:0	CDS	+	272/1467	91/488	missense_variant c.272T>C p.Val91Ala	PICPPNBC_02176	mtlK	Mannitol 2-dehydrogenase
NC_000913.3	2268297	snp	A	G	G:53 A:0	CDS	+	469/987	157/328	missense_variant c.469A>G p.Thr157Ala	PICPPNBC_02177	yeiR	Zinc-binding GTPase YeiR
NC_000913.3	2268925	complex	CCCCG	TCCCA	TCCCA:37 CCCCG:0	CDS	+	72/714	24/237	missense_variant c.72_76delCCCCGinsTCCCA p.Val26Ile	PICPPNBC_02178	lpxT	Lipid A 1-diphosphate synthase
NC_000913.3	2270748	snp	T	C	C:41 T:0	CDS	+	23/1557	8/518	missense_variant c.23T>C p.Phe8Ser	PICPPNBC_02180	pdeN	putative cyclic di-GMP phosphodiesterase PdeN
NC_000913.3	2275360	snp	G	C	C:48 G:1	CDS	+	88/1026	30/341	missense_variant c.88G>C p.Val30Leu	PICPPNBC_02183	yejE	Inner membrane ABC transporter permease protein YejE
NC_000913.3	2276392	snp	G	C	C:32 G:0	CDS	+	93/1590	31/529	missense_variant c.93G>C p.Gln31His	PICPPNBC_02184	yejF	putative ABC transporter ATP-binding protein YejF
NC_000913.3	2278983	snp	C	G	G:42 C:0	CDS	-	778/1191	260/396	missense_variant c.778G>C p.Val260Leu	PICPPNBC_02186	bcr	Bicyclomycin resistance protein
NC_000913.3	2281490	snp	G	T	T:44 G:3	CDS	+	859/1761	287/586	missense_variant c.859G>T p.Ala287Ser	PICPPNBC_02188	radD	Putative DNA repair helicase RadD
NC_000913.3	2282634	snp	A	G	G:55 A:0	CDS	+	118/285	40/94	missense_variant c.118A>G p.Ile40Val	PICPPNBC_02189	rplY	50S ribosomal protein L25
NC_000913.3	2283221	snp	T	C	C:56 T:0	CDS	-	727/1008	243/335	missense_variant c.727A>G p.Lys243Glu	PICPPNBC_02190	yejK	Nucleoid-associated protein YejK
NC_000913.3	2290587	snp	C	T	T:39 C:0	CDS	+	88/648	30/215	missense_variant c.88C>T p.Pro30Ser	PICPPNBC_02196	narL_2	Nitrate/nitrite response regulator protein NarL
NC_000913.3	2292965	complex	ACG	GCA	GCA:29 ACG:0	CDS	-	1940/1944	646/647	missense_variant c.1938_1940delCGTinsTGC p.Val647Ala	PICPPNBC_02199	ccmF_1	Cytochrome c-type biogenesis protein CcmF
NC_000913.3	2295700	snp	A	C	C:39 A:1	CDS	-	621/738	207/245	missense_variant c.621T>G p.Phe207Leu	PICPPNBC_02202	ccmC	Heme exporter protein C
NC_000913.3	2299149	snp	C	T	T:47 C:0	CDS	-	430/864	144/287	missense_variant c.430G>A p.Val144Ile	PICPPNBC_02207	napH	Ferredoxin-type protein NapH
NC_000913.3	2301020	snp	A	C	C:41 A:0	CDS	-	1734/2487	578/828	missense_variant c.1734T>G p.Asp578Glu	PICPPNBC_02209	napA	Periplasmic nitrate reductase
NC_000913.3	2302926	snp	G	T	T:41 G:0	CDS	-	88/264	30/87	missense_variant c.88C>A p.Pro30Thr	PICPPNBC_02210	napD	Chaperone NapD
NC_000913.3	2303326	complex	CG	TA	TA:39 CG:0	CDS	-	172/495	57/164	missense_variant c.171_172delCGinsTA p.Gly58Ser	PICPPNBC_02211	napF	Ferredoxin-type protein NapF
NC_000913.3	2304146	snp	A	G	G:36 A:0	CDS	+	242/489	81/162	missense_variant c.242A>G p.Asn81Ser	PICPPNBC_02213	eco	Ecotin
NC_000913.3	2305198	snp	G	T	T:36 G:0	CDS	-	1557/1647	519/548	missense_variant c.1557C>A p.Asn519Lys	PICPPNBC_02214	mqo	Malate:quinone oxidoreductase
NC_000913.3	2307364	complex	TA	GC	GC:39 TA:0	CDS	-	1252/1644	417/547	missense_variant c.1251_1252delTAinsGC p.Lys418Gln	PICPPNBC_02215	yojI	ABC transporter ATP-binding/permease protein YojI
NC_000913.3	2308740	snp	A	G	G:31 A:0	CDS	-	602/651	201/216	missense_variant c.602T>C p.Ile201Thr	PICPPNBC_02216	alkB	Alpha-ketoglutarate-dependent dioxygenase AlkB
NC_000913.3	2309416	complex	TGTG	CGAT	CGAT:30 TGTG:1	CDS	-	990/1065	329/354	missense_variant c.987_990delCACAinsATCG p.Thr330Ser	PICPPNBC_02217	ada	Bifunctional transcriptional activator/DNA repair enzyme Ada
NC_000913.3	2310496	snp	C	T	T:39 C:0	CDS	-	1039/1056	347/351	missense_variant c.1039G>A p.Val347Ile	PICPPNBC_02218	apbE	FAD:protein FMN transferase
NC_000913.3	2311681	snp	T	C	C:36 T:0	CDS	-	1069/1104	357/367	missense_variant c.1069A>G p.Asn357Asp	PICPPNBC_02219	ompC_2	Outer membrane porin C
NC_000913.3	2313684	snp	A	C	C:52 A:0	CDS	+	197/2673	66/890	missense_variant c.197A>C p.Asn66Thr	PICPPNBC_02220	rcsD	Phosphotransferase RcsD
NC_000913.3	2317033	snp	A	T	T:38 A:0	CDS	-	2844/2850	948/949	missense_variant c.2844T>A p.Asp948Glu	PICPPNBC_02222	rcsC	Sensor histidine kinase RcsC
NC_000913.3	2320232	snp	G	A	A:38 G:0	CDS	+	190/1827	64/608	missense_variant c.190G>A p.Asp64Asn	PICPPNBC_02223	atoS	Signal transduction histidine-protein kinase AtoS
NC_000913.3	2322706	snp	A	G	G:27 A:0	CDS	+	841/1386	281/461	missense_variant c.841A>G p.Ile281Val	PICPPNBC_02224	atoC	Regulatory protein AtoC
NC_000913.3	2323950	snp	A	C	C:51 A:0	CDS	+	504/663	168/220	missense_variant c.504A>C p.Gln168His	PICPPNBC_02225	atoD	Acetate CoA-transferase subunit alpha
NC_000913.3	2324321	mnp	TG	CA	CA:54 TG:0	CDS	+	213/651	71/216	missense_variant c.213_214delTGinsCA p.Val72Ile	PICPPNBC_02226	atoA	Acetate CoA-transferase subunit beta
NC_000913.3	2325871	snp	A	G	G:54 A:0	CDS	+	1116/1323	372/440	missense_variant c.1116A>G p.Ile372Met	PICPPNBC_02227	atoE	Putative short-chain fatty acid transporter
NC_000913.3	2326245	snp	A	T	T:45 A:0	CDS	+	137/1185	46/394	missense_variant c.137A>T p.Gln46Leu	PICPPNBC_02228	atoB	Acetyl-CoA acetyltransferase
NC_000913.3	2336939	snp	C	A	A:32 C:0	CDS	-	2482/2628	828/875	missense_variant c.2482G>T p.Ala828Ser	PICPPNBC_02235	gyrA	DNA gyrase subunit A
NC_000913.3	2340199	complex	CACT	GACC	GACC:32 CACT:2	CDS	+	633/723	211/240	missense_variant c.633_636delCACTinsGACC p.Ile211Met	PICPPNBC_02236	ubiG	Ubiquinone biosynthesis O-methyltransferase
NC_000913.3	2340451	snp	G	A	A:41 G:0	CDS	-	3671/3705	1224/1234	missense_variant c.3671C>T p.Thr1224Met	PICPPNBC_02237	yfaL	putative autotransporter YfaL
NC_000913.3	2346283	complex	TAA	CAG	CAG:34 TAA:0	CDS	+	1419/2286	473/761	missense_variant c.1419_1421delTAAinsCAG p.Asn474Ser	PICPPNBC_02238	nrdA	Ribonucleoside-diphosphate reductase 1 subunit alpha
NC_000913.3	2348473	snp	T	G	G:52 T:0	CDS	+	1090/1131	364/376	missense_variant c.1090T>G p.Ser364Ala	PICPPNBC_02239	nrdB	Ribonucleoside-diphosphate reductase 1 subunit beta
NC_000913.3	2348975	snp	A	C	C:53 A:0	CDS	-	498/651	166/216	missense_variant c.498T>G p.Asn166Lys	PICPPNBC_02241	inaA	Protein InaA
NC_000913.3	2350014	snp	G	A	A:28 G:1	CDS	-	998/1077	333/358	missense_variant c.998C>T p.Ala333Val	PICPPNBC_02243	glpQ	Glycerophosphodiester phosphodiesterase, periplasmic
NC_000913.3	2351033	snp	C	T	T:33 C:0	CDS	-	1342/1359	448/452	missense_variant c.1342G>A p.Glu448Lys	PICPPNBC_02244	glpT	Glycerol-3-phosphate transporter
NC_000913.3	2353193	snp	A	G	G:51 A:2	CDS	+	547/1629	183/542	missense_variant c.547A>G p.Thr183Ala	PICPPNBC_02245	glpA	Anaerobic glycerol-3-phosphate dehydrogenase subunit A
NC_000913.3	2354493	complex	TCC	ACT	ACT:42 TCC:0	CDS	+	229/1260	77/419	missense_variant c.229_231delTCCinsACT p.Ser77Thr	PICPPNBC_02246	glpB	Anaerobic glycerol-3-phosphate dehydrogenase subunit B
NC_000913.3	2356089	snp	G	A	A:52 G:0	CDS	+	569/1191	190/396	missense_variant c.569G>A p.Gly190Asp	PICPPNBC_02247	glpC	Anaerobic glycerol-3-phosphate dehydrogenase subunit C
NC_000913.3	2358059	snp	T	C	C:56 T:0	CDS	-	787/804	263/267	missense_variant c.787A>G p.Ile263Val	PICPPNBC_02250	rhmA	2-keto-3-deoxy-L-rhamnonate aldolase
NC_000913.3	2358979	snp	C	A	A:43 C:0	CDS	-	1174/1290	392/429	missense_variant c.1174G>T p.Ala392Ser	PICPPNBC_02251	rhmT	Inner membrane transport protein RhmT
NC_000913.3	2360608	complex	TCCGA	CCCCG	CCCCG:40 TCCGA:0	CDS	-	807/1206	268/401	missense_variant c.803_807delTCGGAinsCGGGG p.Val268Ala	PICPPNBC_02252	rhmD	L-rhamnonate dehydratase
NC_000913.3	2361683	complex	GAAGTTGC	AGAGCCGT	AGAGCCGT:38 GAAGTTGC:0	CDS	-	529/783	174/260	missense_variant c.522_529delGCAACTTCinsACGGCTCT p.GlnLeuHis175ArgLeuTyr	PICPPNBC_02253	rhmR	putative HTH-type transcriptional regulator RhmR
NC_000913.3	2362569	complex	CGTAGTG	TGTGGCA	TGTGGCA:18 CGTAGTG:0	CDS	-	1065/1203	353/400	missense_variant c.1059_1065delCACTACGinsTGCCACA p.Thr354Ala	PICPPNBC_02254	pncC_2	Nicotinamide-nucleotide amidohydrolase PncC
NC_000913.3	2364656	snp	A	C	C:50 A:0	CDS	+	103/426	35/141	missense_variant c.103A>C p.Ile35Leu	PICPPNBC_02256	nudI	Nucleoside triphosphatase NudI
NC_000913.3	2365185	snp	T	G	G:44 T:0	CDS	-	436/603	146/200	missense_variant c.436A>C p.Ser146Arg	PICPPNBC_02257	ais	Lipopolysaccharide core heptose(II)-phosphate phosphatase
NC_000913.3	2365913	snp	G	A	A:30 G:0	CDS	+	4/1158	2/385	missense_variant c.4G>A p.Ala2Thr	PICPPNBC_02258	arnB	UDP-4-amino-4-deoxy-L-arabinose--oxoglutarate aminotransferase
NC_000913.3	2368099	snp	G	T	T:37 G:0	CDS	+	61/1983	21/660	missense_variant c.61G>T p.Ala21Ser	PICPPNBC_02260	arnA	Bifunctional polymyxin resistance protein ArnA
NC_000913.3	2370364	snp	G	A	A:38 G:0	CDS	+	347/891	116/296	missense_variant c.347G>A p.Arg116His	PICPPNBC_02261	arnD	putative 4-deoxy-4-formamido-L-arabinose-phosphoundecaprenol deformylase ArnD
NC_000913.3	2371199	snp	G	A	A:37 G:0	CDS	+	292/1653	98/550	missense_variant c.292G>A p.Val98Met	PICPPNBC_02262	arnT	Undecaprenyl phosphate-alpha-4-amino-4-deoxy-L-arabinose arabinosyl transferase
NC_000913.3	2372636	snp	T	C	C:45 T:0	CDS	+	80/336	27/111	missense_variant c.80T>C p.Val27Ala	PICPPNBC_02263	arnE	putative 4-amino-4-deoxy-L-arabinose-phosphoundecaprenol flippase subunit ArnE
NC_000913.3	2372933	complex	AGT	CGC	CGC:51 AGT:0	CDS	+	42/387	14/128	missense_variant c.42_44delAGTinsCGC p.Val15Ala	PICPPNBC_02264	arnF	putative 4-amino-4-deoxy-L-arabinose-phosphoundecaprenol flippase subunit ArnF
NC_000913.3	2373291	snp	A	G	G:40 A:0	CDS	-	248/267	83/88	missense_variant c.248T>C p.Val83Ala	PICPPNBC_02265	pmrD	Signal transduction protein PmrD
NC_000913.3	2373780	complex	ACT	GCC	GCC:36 ACT:0	CDS	-	1224/1356	408/451	missense_variant c.1222_1224delAGTinsGGC p.Ser408Gly	PICPPNBC_02266	menE	2-succinylbenzoate--CoA ligase
NC_000913.3	2375027	snp	T	G	G:30 T:0	CDS	-	936/963	312/320	missense_variant c.936A>C p.Glu312Asp	PICPPNBC_02267	menC	o-succinylbenzoate synthase
NC_000913.3	2377185	complex	GA	AC	AC:33 GA:0	CDS	-	408/759	136/252	missense_variant c.407_408delTCinsGT p.Leu136Arg	PICPPNBC_02269	menH	2-succinyl-6-hydroxy-2, 4-cyclohexadiene-1-carboxylate synthase
NC_000913.3	2377691	complex	GTCGGCAAATGC	ATCGACTAGTGT	ATCGACTAGTGT:19 GTCGGCAAATGC:0	CDS	-	1569/1671	520/556	missense_variant c.1558_1569delGCATTTGCCGACinsACACTAGTCGAT p.AlaPheAla520ThrLeuVal	PICPPNBC_02270	menD	2-succinyl-5-enolpyruvyl-6-hydroxy-3- cyclohexene-1-carboxylate synthase
NC_000913.3	2379461	snp	C	T	T:42 C:0	CDS	-	1183/1296	395/431	missense_variant c.1183G>A p.Val395Ile	PICPPNBC_02271	menF	Isochorismate synthase MenF
NC_000913.3	2381511	snp	T	A	A:15 T:0	CDS	-	33/462	11/153	missense_variant c.33A>T p.Glu11Asp	PICPPNBC_02273	elaA	Protein ElaA
NC_000913.3	2381892	snp	A	C	C:46 A:0	CDS	+	285/918	95/305	missense_variant c.285A>C p.Gln95His	PICPPNBC_02274	rbn	Ribonuclease BN
NC_000913.3	2387000	snp	G	A	A:51 G:0	CDS	+	67/504	23/167	missense_variant c.67G>A p.Glu23Lys	PICPPNBC_02278	yfbM	Protein YfbM
NC_000913.3	2392388	complex	ACCACTG	GCCGTTA	GCCGTTA:29 ACCACTG:0	CDS	-	654/1530	216/509	missense_variant c.648_654delCAGTGGTinsTAACGGC p.Ser217Asn	PICPPNBC_02283	nuoM	NADH-quinone oxidoreductase subunit M
NC_000913.3	2394872	snp	T	C	C:39 T:0	CDS	-	175/1842	59/613	missense_variant c.175A>G p.Thr59Ala	PICPPNBC_02284	nuoL_1	NADH-quinone oxidoreductase subunit L
NC_000913.3	2397400	snp	T	C	C:41 T:0	CDS	-	43/978	15/325	missense_variant c.43A>G p.Ile15Val	PICPPNBC_02288	nuoH	NADH-quinone oxidoreductase subunit H
NC_000913.3	2398433	snp	A	G	G:49 A:0	CDS	-	1733/2727	578/908	missense_variant c.1733T>C p.Ile578Thr	PICPPNBC_02289	nuoG	NADH-quinone oxidoreductase subunit G
NC_000913.3	2401387	snp	C	A	A:30 C:0	CDS	-	169/1338	57/445	missense_variant c.169G>T p.Ala57Ser	PICPPNBC_02290	nuoF	NADH-quinone oxidoreductase subunit F
NC_000913.3	2402161	complex	AAG	TAA	TAA:39 AAG:0	CDS	-	1697/1803	565/600	missense_variant c.1695_1697delCTTinsTTA p.Phe566Tyr	PICPPNBC_02292	nuoC	NADH-quinone oxidoreductase subunit C/D
NC_000913.3	2404655	snp	T	C	C:50 T:0	CDS	-	418/444	140/147	missense_variant c.418A>G p.Asn140Asp	PICPPNBC_02294	ndhC	NAD(P)H-quinone oxidoreductase subunit 3
NC_000913.3	2405795	snp	C	T	T:27 C:0	CDS	-	847/939	283/312	missense_variant c.847G>A p.Ala283Thr	PICPPNBC_02296	hdfR_1	HTH-type transcriptional regulator HdfR
NC_000913.3	2409197	complex	GCG	ACA	ACA:34 GCG:0	CDS	+	336/600	112/199	missense_variant c.336_338delGCGinsACA p.Arg113Gln	PICPPNBC_02298	yfbR	5'-deoxynucleotidase YfbR
NC_000913.3	2411812	snp	C	T	T:42 C:0	CDS	-	278/651	93/216	missense_variant c.278G>A p.Ser93Asn	PICPPNBC_02300	hxpA	Hexitol phosphatase A
NC_000913.3	2415020	snp	G	A	A:30 G:0	CDS	+	274/2145	92/714	missense_variant c.274G>A p.Val92Ile	PICPPNBC_02304	pta	Phosphate acetyltransferase
NC_000913.3	2420025	snp	A	G	G:48 A:0	CDS	-	461/645	154/214	missense_variant c.461T>C p.Val154Ala	PICPPNBC_02308	yfcF	Glutathione S-transferase YfcF
NC_000913.3	2420688	snp	A	G	G:42 A:0	CDS	+	68/648	23/215	missense_variant c.68A>G p.Glu23Gly	PICPPNBC_02309	yfcG	Disulfide-bond oxidoreductase YfcG
NC_000913.3	2421649	snp	G	A	A:45 G:0	CDS	+	325/363	109/120	missense_variant c.325G>A p.Ala109Thr	PICPPNBC_02310	folX	Dihydroneopterin triphosphate 2'-epimerase
NC_000913.3	2421773	snp	G	C	C:58 G:0	CDS	+	66/894	22/297	missense_variant c.66G>C p.Glu22Asp	PICPPNBC_02311		Epimerase family protein
NC_000913.3	2423761	snp	C	T	T:29 C:0	CDS	-	749/774	250/257	missense_variant c.749G>A p.Arg250Gln	PICPPNBC_02313	hisP	Histidine transport ATP-binding protein HisP
NC_000913.3	2425484	snp	A	C	C:37 A:0	CDS	-	433/687	145/228	missense_variant c.433T>G p.Ser145Ala	PICPPNBC_02315	hisQ	Histidine transport system permease protein HisQ
NC_000913.3	2427179	complex	AGCCA	GGCCT	GGCCT:37 AGCCA:0	CDS	-	613/783	203/260	missense_variant c.609_613delTGGCTinsAGGCC p.Ser205Pro	PICPPNBC_02317	argT	Lysine/arginine/ornithine-binding periplasmic protein
NC_000913.3	2428101	snp	T	C	C:41 T:0	CDS	-	526/570	176/189	missense_variant c.526A>G p.Ile176Val	PICPPNBC_02318	ubiX	Flavin prenyltransferase UbiX
NC_000913.3	2428904	snp	G	T	T:43 G:0	CDS	-	1335/1518	445/505	missense_variant c.1335C>A p.Asp445Glu	PICPPNBC_02319	purF	Amidophosphoribosyltransferase
NC_000913.3	2430323	snp	A	C	C:50 A:0	CDS	-	441/489	147/162	missense_variant c.441T>G p.Cys147Trp	PICPPNBC_02320	cvpA	Colicin V production protein
NC_000913.3	2431100	snp	A	C	C:39 A:0	CDS	-	585/663	195/220	missense_variant c.585T>G p.Asp195Glu	PICPPNBC_02321	dedD	Cell division protein DedD
NC_000913.3	2432234	snp	C	T	T:28 C:0	CDS	-	709/1269	237/422	missense_variant c.709G>A p.Ala237Thr	PICPPNBC_02322	folC	Dihydrofolate synthase/folylpolyglutamate synthase
NC_000913.3	2435333	snp	T	C	C:62 T:0	CDS	-	304/813	102/270	missense_variant c.304A>G p.Thr102Ala	PICPPNBC_02325	truA	tRNA pseudouridine synthase A
NC_000913.3	2435849	complex	TTGAA	CTGAG	CTGAG:33 TTGAA:0	CDS	-	801/1014	266/337	missense_variant c.797_801delTTCAAinsCTCAG p.Val266Ala	PICPPNBC_02326	usg	USG-1 protein
NC_000913.3	2437023	snp	A	G	G:45 A:0	CDS	-	829/1137	277/378	missense_variant c.829T>C p.Phe277Leu	PICPPNBC_02327	pdxB	Erythronate-4-phosphate dehydrogenase
NC_000913.3	2438019	snp	A	G	G:43 A:0	CDS	+	70/996	24/331	missense_variant c.70A>G p.Thr24Ala	PICPPNBC_02328	flk	Flagellar regulator flk
NC_000913.3	2439556	snp	C	A	A:55 C:0	CDS	-	565/1179	189/392	missense_variant c.565G>T p.Val189Leu	PICPPNBC_02329	yfcJ	putative MFS-type transporter YfcJ
NC_000913.3	2441904	snp	A	T	T:44 A:0	CDS	+	141/2007	47/668	missense_variant c.141A>T p.Gln47His	PICPPNBC_02331	mnmC	tRNA 5-methylaminomethyl-2-thiouridine biosynthesis bifunctional protein MnmC
NC_000913.3	2444313	snp	T	C	C:46 T:0	CDS	-	439/549	147/182	missense_variant c.439A>G p.Thr147Ala	PICPPNBC_02333	epmC	Elongation factor P hydroxylase
NC_000913.3	2445694	snp	A	G	G:44 A:0	CDS	-	691/825	231/274	missense_variant c.691T>C p.Ser231Pro	PICPPNBC_02335	mepA	Penicillin-insensitive murein endopeptidase
NC_000913.3	2446403	snp	A	T	T:42 A:0	CDS	-	1071/1086	357/361	missense_variant c.1071T>A p.Asp357Glu	PICPPNBC_02336	aroC	Chorismate synthase
NC_000913.3	2447970	complex	TGCA	CGCT	CGCT:37 TGCA:0	CDS	-	471/933	156/310	missense_variant c.468_471delTGCAinsAGCG p.Asp156Glu	PICPPNBC_02337	prmB	50S ribosomal protein L3 glutamine methyltransferase
NC_000913.3	2456379	complex	GTGCCG	TGGCCT	TGGCCT:10 GTGCCG:0	CDS	-	434/486	143/161	missense_variant c.429_434delCGGCACinsAGGCCA p.AsnGlyThr143LysGlyGln	PICPPNBC_02347	sixA	Phosphohistidine phosphatase SixA
NC_000913.3	2457061	complex	GCGCC	TCGCT	TCGCT:41 GCGCC:0	CDS	-	2099/2145	699/714	missense_variant c.2095_2099delGGCGCinsAGCGA p.GlyAla699SerGlu	PICPPNBC_02348	fadJ	Fatty acid oxidation complex subunit alpha
NC_000913.3	2459336	snp	A	C	C:51 A:1	CDS	-	1134/1311	378/436	missense_variant c.1134T>G p.Asp378Glu	PICPPNBC_02349	fadI	3-ketoacyl-CoA thiolase FadI
NC_000913.3	2464503	complex	AACC	GACT	GACT:32 AACC:0	CDS	-	505/756	168/251	missense_variant c.502_505delGGTTinsAGTC p.GlyPhe168SerLeu	PICPPNBC_02353	mlaA	Intermembrane phospholipid transport system lipoprotein MlaA
NC_000913.3	2465543	snp	A	T	T:27 A:0	CDS	+	243/933	81/310	missense_variant c.243A>T p.Gln81His	PICPPNBC_02354	yfdC	Inner membrane protein YfdC
NC_000913.3	2476723	complex	GCCAGA	ACCAAG	ACCAAG:38 GCCAGA:0	CDS	-	907/936	301/311	missense_variant c.902_907delTCTGGCinsCTTGGT p.Ile301Thr	PICPPNBC_02371	dsdC	HTH-type transcriptional regulator DsdC
NC_000913.3	2478146	complex	AGT	GGC	GGC:28 AGT:0	CDS	+	300/1338	100/445	missense_variant c.300_302delAGTinsGGC p.Val101Ala	PICPPNBC_02372	dsdX	D-serine transporter DsdX
NC_000913.3	2479630	snp	T	A	A:59 T:1	CDS	+	429/1329	143/442	missense_variant c.429T>A p.Asp143Glu	PICPPNBC_02373	dsdA	D-serine dehydratase
NC_000913.3	2481456	complex	ATAT	GTAG	GTAG:42 ATAT:0	CDS	-	721/1539	240/512	missense_variant c.718_721delATATinsCTAC p.Ile240Leu	PICPPNBC_02374	emrY	putative multidrug resistance protein EmrY
NC_000913.3	2482290	complex	CTCA	ATCG	ATCG:40 CTCA:0	CDS	-	1050/1164	349/387	missense_variant c.1047_1050delTGAGinsCGAT p.Glu350Asp	PICPPNBC_02375	emrK	putative multidrug resistance protein EmrK
NC_000913.3	2484441	snp	A	G	G:48 A:1	CDS	+	68/3594	23/1197	missense_variant c.68A>G p.Glu23Gly	PICPPNBC_02377	evgS	Sensor protein EvgS
NC_000913.3	2488182	complex	CAAT	TAAA	TAAA:48 CAAT:0	CDS	-	987/1146	328/381	missense_variant c.984_987delATTGinsTTTA p.Lys328Asn	PICPPNBC_02378	yfdE	Acetyl-CoA:oxalate CoA-transferase
NC_000913.3	2491272	snp	C	A	A:37 C:0	CDS	-	679/1695	227/564	missense_variant c.679G>T p.Ala227Ser	PICPPNBC_02380	oxc	Oxalyl-CoA decarboxylase
NC_000913.3	2494090	mnp	GA	CG	CG:47 GA:0	CDS	-	313/636	104/211	missense_variant c.312_313delTCinsCG p.Leu105Val	PICPPNBC_02382	yfdX	Protein YfdX
NC_000913.3	2495654	snp	C	A	A:44 C:0	CDS	+	10/921	4/306	missense_variant c.10C>A p.Gln4Lys	PICPPNBC_02385	lpxP	Lipid A biosynthesis palmitoleoyltransferase
NC_000913.3	2499408	snp	T	G	G:37 T:0	CDS	+	738/1698	246/565	missense_variant c.738T>G p.Ile246Met	PICPPNBC_02387	ypdA	Sensor histidine kinase YpdA
NC_000913.3	2501076	snp	C	T	T:45 C:0	CDS	+	694/735	232/244	missense_variant c.694C>T p.Arg232Cys	PICPPNBC_02388	ypdB	Transcriptional regulatory protein YpdB
NC_000913.3	2502183	complex	CCAAT	TCAAC	TCAAC:35 CCAAT:0	CDS	-	2303/2496	767/831	missense_variant c.2299_2303delATTGGinsGTTGA p.IleGly767ValAsp	PICPPNBC_02390	fryA_1	Multiphosphoryl transfer protein 1
NC_000913.3	2504581	snp	G	C	C:48 G:0	CDS	-	967/1038	323/345	missense_variant c.967C>G p.Gln323Glu	PICPPNBC_02391	ypdE	Aminopeptidase YpdE
NC_000913.3	2505582	snp	T	C	C:55 T:0	CDS	-	1051/1086	351/361	missense_variant c.1051A>G p.Met351Val	PICPPNBC_02392	ypdF	Aminopeptidase YpdF
NC_000913.3	2507676	snp	C	A	A:55 C:0	CDS	-	219/1248	73/415	missense_variant c.219G>T p.Glu73Asp	PICPPNBC_02393	fryC	Fructose-like permease IIC component 1
NC_000913.3	2508915	snp	G	C	C:43 G:0	CDS	-	512/966	171/321	missense_variant c.512C>G p.Ala171Gly	PICPPNBC_02395	glk	Glucokinase
NC_000913.3	2510162	snp	G	A	A:25 G:0	CDS	+	533/1257	178/418	missense_variant c.533G>A p.Ser178Asn	PICPPNBC_02396	yfeO	Putative ion-transport protein YfeO
NC_000913.3	2516032	snp	G	A	A:39 G:0	CDS	-	1801/2190	601/729	missense_variant c.1801C>T p.His601Tyr	PICPPNBC_02402	pdeA	putative cyclic di-GMP phosphodiesterase PdeA
NC_000913.3	2519288	snp	T	G	G:26 T:0	CDS	-	1385/1416	462/471	missense_variant c.1385A>C p.Asp462Ala	PICPPNBC_02407	gltX	Glutamate--tRNA ligase
NC_000913.3	2522735	complex	AGTCACCGCT	TGTAACTGAA	TGTAACTGAA:39 AGTCACCGCT:0	CDS	-	1251/1257	414/418	missense_variant c.1242_1251delAGCGGTGACTinsTTCAGTTACA p.Ala415Ser	PICPPNBC_02413	xapB	Xanthosine permease
NC_000913.3	2524195	snp	G	T	T:19 G:0	CDS	-	684/834	228/277	missense_variant c.684C>A p.Asp228Glu	PICPPNBC_02414	xapA	Purine nucleoside phosphorylase 2
NC_000913.3	2528190	snp	C	T	T:47 C:0	CDS	-	1987/2016	663/671	missense_variant c.1987G>A p.Ala663Thr	PICPPNBC_02419	ligA	DNA ligase
NC_000913.3	2530792	snp	G	A	A:27 G:0	CDS	-	442/987	148/328	missense_variant c.442C>T p.Pro148Ser	PICPPNBC_02420	zipA	Cell division protein ZipA
NC_000913.3	2534138	snp	G	A	A:46 G:1	CDS	+	73/1728	25/575	missense_variant c.73G>A p.Val25Ile	PICPPNBC_02424	ptsI	Phosphoenolpyruvate-protein phosphotransferase
NC_000913.3	2536603	snp	G	C	C:46 G:0	CDS	-	635/852	212/283	missense_variant c.635C>G p.Thr212Ser	PICPPNBC_02426	pdxK	Pyridoxine/pyridoxal/pyridoxamine kinase
NC_000913.3	2538769	snp	T	C	C:26 T:0	CDS	-	815/912	272/303	missense_variant c.815A>G p.Asp272Gly	PICPPNBC_02429	cysM	Cysteine synthase B
NC_000913.3	2539805	snp	A	T	T:44 A:0	CDS	-	1010/1098	337/365	missense_variant c.1010T>A p.Phe337Tyr	PICPPNBC_02430	cysA	Sulfate/thiosulfate import ATP-binding protein CysA
NC_000913.3	2541957	complex	AG	GA	GA:44 AG:0	CDS	-	556/834	185/277	missense_variant c.555_556delCTinsTC p.Cys186Arg	PICPPNBC_02432	cysT	Sulfate transport system permease protein CysT
NC_000913.3	2542648	snp	T	C	C:43 T:0	CDS	-	881/1017	294/338	missense_variant c.881A>G p.Asp294Gly	PICPPNBC_02433	cysP	Thiosulfate-binding protein
NC_000913.3	2544312	snp	G	T	T:34 G:0	CDS	-	312/792	104/263	missense_variant c.312C>A p.Asp104Glu	PICPPNBC_02434	ucpA	Oxidoreductase UcpA
NC_000913.3	2545779	snp	T	C	C:23 T:0	CDS	+	7/897	3/298	missense_variant c.7T>C p.Phe3Leu	PICPPNBC_02436	murQ	N-acetylmuramic acid 6-phosphate etherase
NC_000913.3	2546986	snp	A	G	G:59 A:0	CDS	+	314/1425	105/474	missense_variant c.314A>G p.Lys105Arg	PICPPNBC_02437	murP	PTS system N-acetylmuramic acid-specific EIIBC component
NC_000913.3	2548138	snp	G	A	A:15 G:0	CDS	+	37/1305	13/434	missense_variant c.37G>A p.Val13Ile	PICPPNBC_02438	yfeW	Putative D-alanyl-D-alanine carboxypeptidase
NC_000913.3	2549966	snp	C	T	T:44 C:0	CDS	-	580/900	194/299	missense_variant c.580G>A p.Val194Met	PICPPNBC_02439	yfeX	Dye-decolorizing peroxidase YfeX
NC_000913.3	2550718	snp	G	T	T:35 G:0	CDS	-	499/576	167/191	missense_variant c.499C>A p.Arg167Ser	PICPPNBC_02440	yfeY	putative protein YfeY
NC_000913.3	2551287	snp	A	T	T:38 A:0	CDS	-	440/450	147/149	missense_variant c.440T>A p.Val147Glu	PICPPNBC_02441	yfeZ	Inner membrane protein YfeZ
NC_000913.3	2551980	snp	G	T	T:55 G:0	CDS	-	159/426	53/141	missense_variant c.159C>A p.Asp53Glu	PICPPNBC_02442	ypeA	Acetyltransferase YpeA
NC_000913.3	2552459	snp	C	A	A:43 C:0	CDS	+	108/870	36/289	missense_variant c.108C>A p.Asp36Glu	PICPPNBC_02443	amiA	N-acetylmuramoyl-L-alanine amidase AmiA
NC_000913.3	2553244	snp	A	T	T:47 A:3	CDS	+	20/900	7/299	missense_variant c.20A>T p.Gln7Leu	PICPPNBC_02444	hemF	Oxygen-dependent coproporphyrinogen-III oxidase
NC_000913.3	2555433	snp	C	T	T:34 C:0	CDS	-	296/501	99/166	missense_variant c.296G>A p.Arg99Lys	PICPPNBC_02446	eutK	Ethanolamine utilization protein EutK
NC_000913.3	2555880	snp	G	A	A:34 G:0	CDS	-	521/660	174/219	missense_variant c.521C>T p.Ala174Val	PICPPNBC_02447	eutL	Ethanolamine utilization protein EutL
NC_000913.3	2557110	snp	C	T	T:59 C:0	CDS	-	188/888	63/295	missense_variant c.188G>A p.Arg63His	PICPPNBC_02448	eutC	Ethanolamine ammonia-lyase light chain
NC_000913.3	2558010	mnp	CA	TG	TG:39 CA:0	CDS	-	670/1362	223/453	missense_variant c.669_670delTGinsCA p.Val224Ile	PICPPNBC_02449	eutB	Ethanolamine ammonia-lyase heavy chain
NC_000913.3	2568403	snp	A	T	T:24 A:0	CDS	-	1109/1188	370/395	missense_variant c.1109T>A p.Leu370Gln	PICPPNBC_02461	mdh_1	NAD-dependent methanol dehydrogenase
NC_000913.3	2569614	snp	G	A	A:48 G:0	CDS	-	724/837	242/278	missense_variant c.724C>T p.Arg242Cys	PICPPNBC_02462	ftsA_2	Cell division protein FtsA
NC_000913.3	2573496	snp	C	T	T:38 C:0	CDS	-	10/1017	4/338	missense_variant c.10G>A p.Glu4Lys	PICPPNBC_02466	eutD	Ethanolamine utilization protein EutD
NC_000913.3	2574427	snp	G	C	C:39 G:0	CDS	-	577/702	193/233	missense_variant c.577C>G p.Gln193Glu	PICPPNBC_02468	eutQ	Ethanolamine utilization protein EutQ
NC_000913.3	2575086	snp	C	A	A:34 C:0	CDS	-	372/480	124/159	missense_variant c.372G>T p.Met124Ile	PICPPNBC_02469	pduV	Propanediol utilization protein PduV
NC_000913.3	2576319	snp	A	G	G:47 A:0	CDS	-	2059/2280	687/759	missense_variant c.2059T>C p.Ser687Pro	PICPPNBC_02471	maeB	NADP-dependent malic enzyme
NC_000913.3	2580269	snp	A	G	G:35 A:1	CDS	+	634/2004	212/667	missense_variant c.634A>G p.Ile212Val	PICPPNBC_02473	tktB	Transketolase 2
NC_000913.3	2582922	snp	G	A	A:36 G:0	CDS	-	557/576	186/191	missense_variant c.557C>T p.Thr186Met	PICPPNBC_02475	nudK	GDP-mannose pyrophosphatase NudK
NC_000913.3	2584307	snp	C	T	T:52 C:0	CDS	-	1219/1980	407/659	missense_variant c.1219G>A p.Asp407Asn	PICPPNBC_02476		Ferredoxin--NADP reductase
NC_000913.3	2586338	snp	A	G	G:32 A:0	CDS	+	608/1701	203/566	missense_variant c.608A>G p.Asn203Ser	PICPPNBC_02477	narQ	Nitrate/nitrite sensor protein NarQ
NC_000913.3	2591377	snp	A	G	G:52 A:0	CDS	+	131/357	44/118	missense_variant c.131A>G p.Asp44Gly	PICPPNBC_02479	yffB	Protein YffB
NC_000913.3	2592237	snp	C	A	A:41 C:0	CDS	+	631/1128	211/375	missense_variant c.631C>A p.Leu211Ile	PICPPNBC_02480	dapE	Succinyl-diaminopimelate desuccinylase
NC_000913.3	2593853	snp	T	A	A:42 T:0	CDS	-	2007/2016	669/671	missense_variant c.2007A>T p.Leu669Phe	PICPPNBC_02483	tmcA	tRNA(Met) cytidine acetyltransferase TmcA
NC_000913.3	2597999	snp	C	G	G:47 C:0	CDS	-	867/1035	289/344	missense_variant c.867G>C p.Gln289His	PICPPNBC_02487	bamC	Outer membrane protein assembly factor BamC
NC_000913.3	2599566	snp	A	C	C:42 A:0	CDS	-	195/879	65/292	missense_variant c.195T>G p.Asp65Glu	PICPPNBC_02488	dapA	4-hydroxy-tetrahydrodipicolinate synthase
NC_000913.3	2617176	complex	GGCG	CGCT	CGCT:46 GGCG:0	CDS	+	1083/1464	361/487	missense_variant c.1083_1086delGGCGinsCGCT p.Glu361Asp	PICPPNBC_02504	bepA	Beta-barrel assembly-enhancing protease
NC_000913.3	2617730	snp	A	G	G:40 A:0	CDS	+	153/360	51/119	missense_variant c.153A>G p.Ile51Met	PICPPNBC_02505	yfgD	putative protein YfgD
NC_000913.3	2618930	complex	CACTG	TACTA	TACTA:48 CACTG:0	CDS	-	1231/1290	409/429	missense_variant c.1227_1231delCAGTGinsTAGTA p.Val411Met	PICPPNBC_02507	uraA	Uracil permease
NC_000913.3	2621899	complex	GAG	AAA	AAA:43 GAG:0	CDS	+	703/1038	235/345	missense_variant c.703_705delGAGinsAAA p.Glu235Lys	PICPPNBC_02509	purM	Phosphoribosylformylglycinamidine cyclo-ligase
NC_000913.3	2622405	snp	G	A	A:61 G:0	CDS	+	172/639	58/212	missense_variant c.172G>A p.Ala58Thr	PICPPNBC_02510	purN	Phosphoribosylglycinamide formyltransferase
NC_000913.3	2625102	snp	C	T	T:49 C:0	CDS	+	2059/2067	687/688	missense_variant c.2059C>T p.Pro687Ser	PICPPNBC_02511	ppk	Polyphosphate kinase
NC_000913.3	2626843	snp	A	C	C:46 A:0	CDS	-	2096/2244	699/747	missense_variant c.2096T>G p.Leu699Arg	PICPPNBC_02513	pdeF	Cyclic di-GMP phosphodiesterase PdeF
NC_000913.3	2632073	snp	T	C	C:39 T:2	CDS	-	463/1578	155/525	missense_variant c.463A>G p.Ile155Val	PICPPNBC_02518	guaA	GMP synthase [glutamine-hydrolyzing]
NC_000913.3	2633634	complex	TTCAG	CTCAA	CTCAA:35 TTCAG:0	CDS	-	437/1467	145/488	missense_variant c.433_437delCTGAAinsTTGAG p.Asn146Ser	PICPPNBC_02519	guaB	Inosine-5'-monophosphate dehydrogenase
NC_000913.3	2634449	snp	G	A	A:50 G:0	CDS	+	218/1371	73/456	missense_variant c.218G>A p.Arg73His	PICPPNBC_02520	xseA	Exodeoxyribonuclease 7 large subunit
NC_000913.3	2636957	snp	A	C	C:41 A:0	CDS	-	400/1473	134/490	missense_variant c.400T>G p.Ser134Ala	PICPPNBC_02522	der	GTPase Der
NC_000913.3	2638052	snp	T	C	C:51 T:0	CDS	-	601/1179	201/392	missense_variant c.601A>G p.Thr201Ala	PICPPNBC_02523	bamB	Outer membrane protein assembly factor BamB
NC_000913.3	2639926	snp	G	A	A:75 G:0	CDS	-	650/1275	217/424	missense_variant c.650C>T p.Ala217Val	PICPPNBC_02525	hisS	Histidine--tRNA ligase
NC_000913.3	2642064	snp	C	A	A:48 C:0	CDS	-	781/1014	261/337	missense_variant c.781G>T p.Ala261Ser	PICPPNBC_02527	rodZ	Cytoskeleton protein RodZ
NC_000913.3	2644800	snp	T	C	C:47 T:0	CDS	-	65/432	22/143	missense_variant c.65A>G p.Asn22Ser	PICPPNBC_02529	ndk	Nucleoside diphosphate kinase
NC_000913.3	2645287	snp	C	A	A:47 C:0	CDS	-	2000/2274	667/757	missense_variant c.2000G>T p.Ser667Ile	PICPPNBC_02530	pbpC	Penicillin-binding protein 1C
NC_000913.3	2647350	snp	T	G	G:32 T:0	CDS	-	4938/4962	1646/1653	missense_variant c.4938A>C p.Glu1646Asp	PICPPNBC_02531	yfhM	Alpha-2-macroglobulin
NC_000913.3	2652873	complex	AGCGC	TGCGT	TGCGT:39 AGCGC:0	CDS	+	380/846	127/281	missense_variant c.380_384delAGCGCinsTGCGT p.Gln127Leu	PICPPNBC_02532	sseA	3-mercaptopyruvate sulfurtransferase
NC_000913.3	2655348	complex	CTGCGC	TTGTGA	TTGTGA:33 CTGCGC:0	CDS	-	1011/1284	336/427	missense_variant c.1006_1011delGCGCAGinsTCACAA p.Ala336Ser	PICPPNBC_02534	pepB	Peptidase B
NC_000913.3	2656624	snp	T	G	G:18 T:0	CDS	-	113/201	38/66	missense_variant c.113A>C p.Asp38Ala	PICPPNBC_02535	iscX	Protein IscX
NC_000913.3	2656991	complex	AGCTGCG	CGCAACA	CGCAACA:41 AGCTGCG:0	CDS	-	93/336	29/111	missense_variant c.87_93delCGCAGCTinsTGTTGCG p.Ala30Val	PICPPNBC_02536	fdx	2Fe-2S ferredoxin
NC_000913.3	2667392	snp	G	C	C:34 G:0	CDS	-	455/1140	152/379	missense_variant c.455C>G p.Thr152Ser	PICPPNBC_02547	hcaT	putative 3-phenylpropionic acid transporter
NC_000913.3	2673352	snp	A	T	T:38 A:0	CDS	+	7/423	3/140	missense_variant c.7A>T p.Thr3Ser	PICPPNBC_02554	yphA	Inner membrane protein YphA
NC_000913.3	2673823	complex	CACTCT	AACGCA	AACGCA:31 CACTCT:0	CDS	-	866/873	287/290	missense_variant c.861_866delAGAGTGinsTGCGTT p.GluTrp288AlaLeu	PICPPNBC_02555	yphB	putative protein YphB
NC_000913.3	2676277	snp	A	C	C:52 A:0	CDS	-	549/999	183/332	missense_variant c.549T>G p.Ile183Met	PICPPNBC_02557	rbsC_1	Ribose import permease protein RbsC
NC_000913.3	2678512	mnp	CG	TA	TA:42 CG:0	CDS	-	856/984	285/327	missense_variant c.855_856delCGinsTA p.Ala286Thr	PICPPNBC_02559	yphF	ABC transporter periplasmic-binding protein YphF
NC_000913.3	2686015	snp	A	G	G:44 A:0	CDS	+	181/1191	61/396	missense_variant c.181A>G p.Ile61Val	PICPPNBC_02563	hmp	Flavohemoprotein
NC_000913.3	2687501	snp	G	T	T:40 G:0	CDS	-	1303/1335	435/444	missense_variant c.1303C>A p.His435Asn	PICPPNBC_02565	qseF	Transcriptional regulatory protein QseF
NC_000913.3	2688819	snp	G	C	C:50 G:0	CDS	-	688/714	230/237	missense_variant c.688C>G p.His230Asp	PICPPNBC_02566	qseG	Quorum-sensing regulator protein G
NC_000913.3	2690099	snp	C	A	A:33 C:2	CDS	-	955/1383	319/460	missense_variant c.955G>T p.Val319Leu	PICPPNBC_02567	glrK	Sensor histidine kinase GlrK
NC_000913.3	2692293	complex	TCT	CCC	CCC:36 TCT:0	CDS	-	3251/3888	1083/1295	missense_variant c.3249_3251delAGAinsGGG p.Asp1084Gly	PICPPNBC_02568	purL	Phosphoribosylformylglycinamidine synthase
NC_000913.3	2696307	snp	A	C	C:51 A:0	CDS	+	507/1557	169/518	missense_variant c.507A>C p.Glu169Asp	PICPPNBC_02569	mltF	Membrane-bound lytic murein transglycosylase F
NC_000913.3	2697812	complex	GCGCG	TTGCA	TTGCA:49 GCGCG:0	CDS	-	46/504	14/167	missense_variant c.42_46delCGCGCinsTGCAA p.Leu16Met	PICPPNBC_02570	tadA	tRNA-specific adenosine deaminase
NC_000913.3	2698310	complex	TCTGT	CCTGC	CCTGC:37 TCTGT:0	CDS	-	241/636	79/211	missense_variant c.237_241delACAGAinsGCAGG p.Thr81Ala	PICPPNBC_02571	pgpC	Phosphatidylglycerophosphatase C
NC_000913.3	2699136	mnp	AA	GG	GG:48 AA:0	CDS	+	378/849	126/282	missense_variant c.378_379delAAinsGG p.Thr127Ala	PICPPNBC_02572	murR_2	HTH-type transcriptional regulator MurR
NC_000913.3	2699743	complex	AGAT	TGAA	TGAA:39 AGAT:0	CDS	+	81/261	27/86	missense_variant c.81_84delAGATinsTGAA p.Asp28Glu	PICPPNBC_02573	yfhL	Ferredoxin YfhL
NC_000913.3	2700685	snp	G	A	A:34 G:0	CDS	-	314/381	105/126	missense_variant c.314C>T p.Ala105Val	PICPPNBC_02574	acpS	Holo-[acyl-carrier-protein] synthase
NC_000913.3	2701178	complex	GCTTGC	ACTAGT	ACTAGT:51 GCTTGC:1	CDS	-	552/732	183/243	missense_variant c.547_552delGCAAGCinsACTAGT p.Ala183Thr	PICPPNBC_02575	pdxJ	Pyridoxine 5'-phosphate synthase
NC_000913.3	2703045	snp	T	A	A:41 T:0	CDS	-	342/906	114/301	missense_variant c.342A>T p.Glu114Asp	PICPPNBC_02577	era_2	GTPase Era
NC_000913.3	2704367	complex	GACCA	CACCT	CACCT:43 GACCA:0	CDS	-	943/975	313/324	missense_variant c.939_943delTGGTCinsAGGTG p.Leu315Val	PICPPNBC_02579	lepB	Signal peptidase I
NC_000913.3	2705620	snp	T	C	C:40 T:0	CDS	-	1505/1800	502/599	missense_variant c.1505A>G p.Asp502Gly	PICPPNBC_02580	lepA	Elongation factor 4
NC_000913.3	2707768	snp	G	C	C:46 G:0	CDS	-	34/480	12/159	missense_variant c.34C>G p.Gln12Glu	PICPPNBC_02581	rseC	Protein RseC
NC_000913.3	2707809	snp	C	T	T:57 C:0	CDS	-	946/957	316/318	missense_variant c.946G>A p.Ala316Thr	PICPPNBC_02582	rseB	Sigma-E factor regulatory protein RseB
NC_000913.3	2710855	snp	A	G	G:43 A:0	CDS	+	436/1623	146/540	missense_variant c.436A>G p.Ser146Gly	PICPPNBC_02585	nadB	L-aspartate oxidase
NC_000913.3	2712368	snp	A	C	C:49 A:0	CDS	-	397/738	133/245	missense_variant c.397T>G p.Ser133Ala	PICPPNBC_02586	yfiC	tRNA1(Val) (adenine(37)-N6)-methyltransferase
NC_000913.3	2714445	complex	AGCCAC	CGGCAA	CGGCAA:11 AGCCAC:0	CDS	-	876/882	291/293	missense_variant c.871_876delGTGGCTinsTTGCCG p.ValAla291LeuPro	PICPPNBC_02588	cmpR	HTH-type transcriptional activator CmpR
NC_000913.3	2716337	snp	T	A	A:43 T:0	CDS	-	113/384	38/127	missense_variant c.113A>T p.Tyr38Phe	PICPPNBC_02590	grcA	Autonomous glycyl radical cofactor
NC_000913.3	2717005	complex	CATTCCT	GACACCA	GACACCA:32 CATTCCT:0	CDS	+	252/690	84/229	missense_variant c.252_258delCATTCCTinsGACACCA p.Ile85Thr	PICPPNBC_02591	ung	Uracil-DNA glycosylase
NC_000913.3	2718353	snp	G	T	T:33 G:0	CDS	-	176/1038	59/345	missense_variant c.176C>A p.Pro59His	PICPPNBC_02592	yfiF	putative tRNA/rRNA methyltransferase YfiF
NC_000913.3	2720146	snp	G	A	A:39 G:0	CDS	+	194/2661	65/886	missense_variant c.194G>A p.Ser65Asn	PICPPNBC_02595	patZ	Peptidyl-lysine N-acetyltransferase PatZ
NC_000913.3	2723084	snp	G	A	A:47 G:1	CDS	+	358/1356	120/451	missense_variant c.358G>A p.Asp120Asn	PICPPNBC_02596	pssA	CDP-diacylglycerol--serine O-phosphatidyltransferase
NC_000913.3	2724472	complex	GCGATGTAGCATCAAA	ACGGTGCAATGTTAGT	ACGGTGCAATGTTAGT:17 GCGATGTAGCATCAAA:0	CDS	-	1275/1299	420/432	missense_variant c.1260_1275delTTTGATGCTACATCGCinsACTAACATTGCACCGT p.Met422Thr	PICPPNBC_02598	kgtP	Alpha-ketoglutarate permease
NC_000913.3	2734420	complex	CACGT	AACGC	AACGC:49 CACGT:0	CDS	-	615/732	204/243	missense_variant c.611_615delACGTGinsGCGTT p.Asn204Ser	PICPPNBC_02604	yfiH	Polyphenol oxidase
NC_000913.3	2735080	snp	A	T	T:55 A:0	CDS	-	932/981	311/326	missense_variant c.932T>A p.Val311Glu	PICPPNBC_02605	rluD	Ribosomal large subunit pseudouridine synthase D
NC_000913.3	2737839	snp	C	T	T:30 C:1	CDS	+	95/1161	32/386	missense_variant c.95C>T p.Ala32Val	PICPPNBC_02608	pheA	Bifunctional chorismate mutase/prephenate dehydratase
NC_000913.3	2739510	snp	A	G	G:51 A:0	CDS	-	560/1122	187/373	missense_variant c.560T>C p.Val187Ala	PICPPNBC_02609	tyrA	T-protein
NC_000913.3	2741023	snp	C	G	G:39 C:0	CDS	-	128/1071	43/356	missense_variant c.128G>C p.Ser43Thr	PICPPNBC_02610	aroF	Phospho-2-dehydro-3-deoxyheptonate aldolase, Tyr-sensitive
NC_000913.3	2742407	snp	A	C	C:43 A:0	CDS	+	25/1227	9/408	missense_variant c.25A>C p.Asn9His	PICPPNBC_02613	dgcN	Diguanylate cyclase DgcN
NC_000913.3	2745213	snp	G	A	A:41 G:2	CDS	-	127/768	43/255	missense_variant c.127C>T p.His43Tyr	PICPPNBC_02616	trmD	tRNA (guanine-N(1)-)-methyltransferase
NC_000913.3	2748733	complex	GTC	TTT	TTT:61 GTC:0	CDS	+	847/867	283/288	missense_variant c.847_849delGTCinsTTT p.Val283Phe	PICPPNBC_02620	ypjD	Inner membrane protein YpjD
NC_000913.3	2750579	snp	C	T	T:28 C:0	CDS	-	130/594	44/197	missense_variant c.130G>A p.Val44Ile	PICPPNBC_02622	grpE	Protein GrpE
NC_000913.3	2751018	complex	TA	AG	AG:38 TA:0	CDS	+	188/879	63/292	missense_variant c.188_189delTAinsAG p.Leu63Gln	PICPPNBC_02623	nadK	NAD kinase
NC_000913.3	2752258	complex	TACTG	AGCTC	AGCTC:39 TACTG:0	CDS	+	464/1662	155/553	missense_variant c.464_468delTACTGinsAGCTC p.Leu155Gln	PICPPNBC_02624	recN	DNA repair protein RecN
NC_000913.3	2754432	snp	C	G	G:62 C:0	CDS	-	306/450	102/149	missense_variant c.306G>C p.Glu102Asp	PICPPNBC_02627	ratA	Ribosome association toxin RatA
NC_000913.3	2789039	snp	A	C	C:26 A:1	CDS	+	55/978	19/325	missense_variant c.55A>C p.Ser19Arg	PICPPNBC_02662	glaH	Glutarate 2-hydroxylase
NC_000913.3	2790048	snp	G	A	A:46 G:3	CDS	+	67/1269	23/422	missense_variant c.67G>A p.Val23Ile	PICPPNBC_02663	lhgD	L-2-hydroxyglutarate dehydrogenase
NC_000913.3	2791347	complex	TGAAGC	CGAGGT	CGAGGT:35 TGAAGC:0	CDS	+	75/1449	25/482	missense_variant c.75_80delTGAAGCinsCGAGGT p.Ala27Val	PICPPNBC_02664	gabD	Succinate-semialdehyde dehydrogenase [NADP(+)] GabD
NC_000913.3	2792739	snp	A	T	T:40 A:0	CDS	+	5/1281	2/426	missense_variant c.5A>T p.Asn2Ile	PICPPNBC_02665	gabT	4-aminobutyrate aminotransferase GabT
NC_000913.3	2794505	snp	G	A	A:40 G:0	CDS	+	253/1401	85/466	missense_variant c.253G>A p.Ala85Thr	PICPPNBC_02666	gabP	GABA permease
NC_000913.3	2796106	snp	C	T	T:43 C:0	CDS	+	433/663	145/220	missense_variant c.433C>T p.His145Tyr	PICPPNBC_02667	glaR	HTH-type transcriptional repressor GlaR
NC_000913.3	2797268	snp	G	T	T:71 G:0	CDS	+	58/300	20/99	missense_variant c.58G>T p.Ala20Ser	PICPPNBC_02670	ygaV	putative HTH-type transcriptional regulator YgaV
NC_000913.3	2797676	snp	G	C	C:20 G:0	CDS	+	157/525	53/174	missense_variant c.157G>C p.Ala53Pro	PICPPNBC_02671	ygaP	Inner membrane protein YgaP
NC_000913.3	2798197	snp	G	A	A:41 G:0	CDS	-	299/405	100/134	missense_variant c.299C>T p.Thr100Ile	PICPPNBC_02672	stpA	DNA-binding protein StpA
NC_000913.3	2801369	snp	T	C	C:62 T:0	CDS	+	22/2145	8/714	missense_variant c.22T>C p.Cys8Arg	PICPPNBC_02678	nrdE	Ribonucleoside-diphosphate reductase 2 subunit alpha
NC_000913.3	2803647	snp	C	G	G:41 C:0	CDS	+	146/960	49/319	missense_variant c.146C>G p.Thr49Ser	PICPPNBC_02679	nrdF	Ribonucleoside-diphosphate reductase 2 subunit beta
NC_000913.3	2805107	snp	C	T	T:51 C:0	CDS	+	293/1203	98/400	missense_variant c.293C>T p.Ala98Val	PICPPNBC_02680	proV	Glycine betaine/proline betaine transport system ATP-binding protein ProV
NC_000913.3	2806091	complex	ACGA	GCTG	GCTG:49 ACGA:0	CDS	+	82/1065	28/354	missense_variant c.82_85delACGAinsGCTG p.ThrThr28AlaAla	PICPPNBC_02681	proW	Glycine betaine/proline betaine transport system permease protein ProW
NC_000913.3	2807655	snp	A	G	G:45 A:0	CDS	+	524/993	175/330	missense_variant c.524A>G p.Glu175Gly	PICPPNBC_02682	proX	Glycine betaine/proline betaine-binding periplasmic protein
NC_000913.3	2809398	snp	G	A	A:45 G:0	CDS	+	823/918	275/305	missense_variant c.823G>A p.Gly275Ser	PICPPNBC_02684		putative transporter
NC_000913.3	2809848	snp	A	G	G:48 A:0	CDS	+	232/738	78/245	missense_variant c.232A>G p.Ile78Val	PICPPNBC_02685	ygaZ	Inner membrane protein YgaZ
NC_000913.3	2811270	complex	AGA	GGG	GGG:40 AGA:0	CDS	+	501/531	167/176	missense_variant c.501_503delAGAinsGGG p.Asp168Gly	PICPPNBC_02687	mprA	Transcriptional repressor MprA
NC_000913.3	2812081	snp	A	G	G:48 A:0	CDS	+	655/1173	219/390	missense_variant c.655A>G p.Ile219Val	PICPPNBC_02688	emrA	Multidrug export protein EmrA
NC_000913.3	2813894	snp	A	C	C:57 A:0	CDS	+	1279/1539	427/512	missense_variant c.1279A>C p.Met427Leu	PICPPNBC_02689	emrB	Multidrug export protein EmrB
NC_000913.3	2814300	snp	C	T	T:24 C:0	CDS	-	434/516	145/171	missense_variant c.434G>A p.Ser145Asn	PICPPNBC_02690	luxS	S-ribosylhomocysteine lyase
NC_000913.3	2816830	complex	GATC	CACT	CACT:42 GATC:0	CDS	-	111/429	36/142	missense_variant c.108_111delGATCinsAGTG p.Ile37Val	PICPPNBC_02692	yqaA	Inner membrane protein YqaA
NC_000913.3	2817124	snp	T	C	C:55 T:0	CDS	-	380/567	127/188	missense_variant c.380A>G p.His127Arg	PICPPNBC_02693	yqaB	Fructose-1-phosphate phosphatase YqaB
NC_000913.3	2819589	snp	A	G	G:37 A:0	CDS	-	2423/2631	808/876	missense_variant c.2423T>C p.Val808Ala	PICPPNBC_02701	alaS	Alanine--tRNA ligase
NC_000913.3	2822163	snp	C	A	A:27 C:0	CDS	-	477/501	159/166	missense_variant c.477G>T p.Glu159Asp	PICPPNBC_02702	recX	Regulatory protein RecX
NC_000913.3	2824664	snp	G	A	A:31 G:0	CDS	-	1018/1191	340/396	missense_variant c.1018C>T p.Pro340Ser	PICPPNBC_02705	mltB	Membrane-bound lytic murein transglycosylase B
NC_000913.3	2826373	complex	AC	GT	GT:44 AC:0	CDS	+	542/564	181/187	missense_variant c.542_543delACinsGT p.His181Arg	PICPPNBC_02706	srlA	PTS system glucitol/sorbitol-specific EIIC component
NC_000913.3	2826397	complex	GCAT	ACGC	ACGC:37 GCAT:0	CDS	+	6/960	2/319	missense_variant c.6_9delGCATinsACGC p.His3Arg	PICPPNBC_02707	srlE	PTS system glucitol/sorbitol-specific EIIB component
NC_000913.3	2827411	snp	T	C	C:33 T:0	CDS	+	50/372	17/123	missense_variant c.50T>C p.Ile17Thr	PICPPNBC_02708	srlB	PTS system glucitol/sorbitol-specific EIIA component
NC_000913.3	2827893	complex	AGTATG	GGAACA	GGAACA:28 AGTATG:0	CDS	+	157/780	53/259	missense_variant c.157_162delAGTATGinsGGAACA p.SerMet53GlyThr	PICPPNBC_02709	srlD	Sorbitol-6-phosphate 2-dehydrogenase
NC_000913.3	2829875	complex	CCG	TCA	TCA:35 CCG:3	CDS	+	63/966	21/321	missense_variant c.63_65delCCGinsTCA p.Arg22His	PICPPNBC_02712	gutQ	Arabinose 5-phosphate isomerase GutQ
NC_000913.3	2830953	snp	A	G	G:35 A:0	CDS	-	1337/1515	446/504	missense_variant c.1337T>C p.Val446Ala	PICPPNBC_02713	norR_1	Anaerobic nitric oxide reductase transcription regulator NorR
NC_000913.3	2833622	snp	A	G	G:57 A:0	CDS	+	1147/1440	383/479	missense_variant c.1147A>G p.Lys383Glu	PICPPNBC_02714	norV	Anaerobic nitric oxide reductase flavorubredoxin
NC_000913.3	2833990	mnp	AC	TG	TG:43 AC:0	CDS	+	79/1134	27/377	missense_variant c.79_80delACinsTG p.Thr27Cys	PICPPNBC_02715	norW	Nitric oxide reductase FlRd-NAD(+) reductase
NC_000913.3	2835398	complex	AAAA	CCCC	CCCC:37 AAAA:0	CDS	-	2028/2253	675/750	missense_variant c.2025_2028delTTTTinsGGGG p.Phe676Gly	PICPPNBC_02716	hypF	Carbamoyltransferase HypF
NC_000913.3	2842804	complex	ATCAT	GTCAG	GTCAG:41 ATCAT:0	CDS	-	240/471	79/156	missense_variant c.236_240delATGATinsCTGAC p.Asp79Ala	PICPPNBC_02721	hycI	Hydrogenase 3 maturation protease
NC_000913.3	2843563	complex	AAGGT	CAGGA	CAGGA:27 AAGGT:0	CDS	-	648/768	215/255	missense_variant c.644_648delACCTTinsTCCTG p.Tyr215Phe	PICPPNBC_02723	hycG_2	Formate hydrogenlyase subunit 7
NC_000913.3	2844532	complex	TGC	CGT	CGT:45 TGC:0	CDS	-	221/543	73/180	missense_variant c.219_221delGCAinsACG p.His74Arg	PICPPNBC_02724	ndhI_2	NAD(P)H-quinone oxidoreductase subunit I, chloroplastic
NC_000913.3	2846208	complex	AAT	TAC	TAC:51 AAT:0	CDS	-	264/1710	88/569	missense_variant c.262_264delATTinsGTA p.Ile88Val	PICPPNBC_02725	hycE	Formate hydrogenlyase subunit 5
NC_000913.3	2846664	snp	G	A	A:47 G:0	CDS	-	749/924	250/307	missense_variant c.749C>T p.Ala250Val	PICPPNBC_02726	hycD	Formate hydrogenlyase subunit 4
NC_000913.3	2847882	snp	C	A	A:34 C:1	CDS	-	1360/1827	454/608	missense_variant c.1360G>T p.Ala454Ser	PICPPNBC_02727	ndhB_2	NAD(P)H-quinone oxidoreductase subunit 2, chloroplastic
NC_000913.3	2849519	snp	C	T	T:45 C:1	CDS	-	331/612	111/203	missense_variant c.331G>A p.Ala111Thr	PICPPNBC_02728	hyfA_3	Hydrogenase-4 component A
NC_000913.3	2849981	snp	G	A	A:46 G:0	CDS	-	455/462	152/153	missense_variant c.455C>T p.Ala152Val	PICPPNBC_02729	hycA	Formate hydrogenlyase regulatory protein HycA
NC_000913.3	2852856	snp	C	G	G:52 C:0	CDS	+	721/1122	241/373	missense_variant c.721C>G p.Gln241Glu	PICPPNBC_02733	hypD	Hydrogenase maturation factor HypD
NC_000913.3	2853672	snp	T	C	C:63 T:0	CDS	+	419/1011	140/336	missense_variant c.419T>C p.Val140Ala	PICPPNBC_02734	hypE	Carbamoyl dehydratase HypE
NC_000913.3	2854663	complex	ACG	CCA	CCA:56 ACG:2	CDS	+	326/2079	109/692	missense_variant c.326_328delACGinsCCA p.AspAla109AlaThr	PICPPNBC_02735	fhlA	Formate hydrogenlyase transcriptional activator FhlA
NC_000913.3	2857099	snp	G	A	A:44 G:0	CDS	+	2562-07-01	3/853	missense_variant c.7G>A p.Ala3Thr	PICPPNBC_02738	mutS	DNA mismatch repair protein MutS
NC_000913.3	2859815	snp	T	C	C:34 T:0	CDS	+	56/657	19/218	missense_variant c.56T>C p.Val19Ala	PICPPNBC_02739	pphB	Serine/threonine-protein phosphatase 2
NC_000913.3	2860501	snp	T	A	A:33 T:0	CDS	-	734/768	245/255	missense_variant c.734A>T p.Gln245Leu	PICPPNBC_02740	glcR	HTH-type transcriptional repressor GlcR
NC_000913.3	2861503	snp	A	G	G:50 A:0	CDS	+	74/909	25/302	missense_variant c.74A>G p.Tyr25Cys	PICPPNBC_02741	ltnD	L-threonate dehydrogenase
NC_000913.3	2862869	complex	GAT	AAA	AAA:43 GAT:0	CDS	+	535/1167	179/388	missense_variant c.535_537delGATinsAAA p.Asp179Lys	PICPPNBC_02742	otnK	3-oxo-tetronate kinase
NC_000913.3	2863785	snp	G	A	A:38 G:0	CDS	+	193/639	65/212	missense_variant c.193G>A p.Ala65Thr	PICPPNBC_02743	otnC	3-oxo-tetronate 4-phosphate decarboxylase
NC_000913.3	2864350	snp	A	G	G:48 A:0	CDS	+	115/777	39/258	missense_variant c.115A>G p.Asn39Asp	PICPPNBC_02744	otnI	2-oxo-tetronate isomerase
NC_000913.3	2865671	snp	G	A	A:44 G:0	CDS	+	571/1365	191/454	missense_variant c.571G>A p.Val191Ile	PICPPNBC_02745	ygbN	Inner membrane permease YgbN
NC_000913.3	2867455	snp	G	C	C:46 G:0	CDS	-	97/993	33/330	missense_variant c.97C>G p.Gln33Glu	PICPPNBC_02746	rpoS	RNA polymerase sigma factor RpoS
NC_000913.3	2868053	snp	G	A	A:45 G:1	CDS	-	701/1140	234/379	missense_variant c.701C>T p.Ala234Val	PICPPNBC_02747	nlpD_1	Murein hydrolase activator NlpD
NC_000913.3	2870446	snp	C	T	T:44 C:0	CDS	-	859/1050	287/349	missense_variant c.859G>A p.Ala287Thr	PICPPNBC_02750	truD	tRNA pseudouridine synthase D
NC_000913.3	2871513	snp	T	C	C:73 T:0	CDS	-	268/480	90/159	missense_variant c.268A>G p.Thr90Ala	PICPPNBC_02751	ispF	2-C-methyl-D-erythritol 2,4-cyclodiphosphate synthase
NC_000913.3	2872242	snp	A	T	T:49 A:0	CDS	-	249/711	83/236	missense_variant c.249T>A p.Asp83Glu	PICPPNBC_02752	ispD	2-C-methyl-D-erythritol 4-phosphate cytidylyltransferase
NC_000913.3	2872721	snp	C	T	T:34 C:0	CDS	-	100/312	34/103	missense_variant c.100G>A p.Asp34Asn	PICPPNBC_02753	ftsB	Cell division protein FtsB
NC_000913.3	2873056	complex	TACTGTCA	AACCGTCG	AACCGTCG:44 TACTGTCA:0	CDS	-	282/324	92/107	missense_variant c.275_282delTGACAGTAinsCGACGGTT p.Val92Ala	PICPPNBC_02754	ygbE	Inner membrane protein YgbE
NC_000913.3	2873927	complex	TAGC	CTGT	CTGT:35 TAGC:0	CDS	-	66/606	21/201	missense_variant c.63_66delGCTAinsACAG p.Leu22Gln	PICPPNBC_02755	cysC	Adenylyl-sulfate kinase
NC_000913.3	2874431	snp	G	A	A:38 G:0	CDS	-	989/1428	330/475	missense_variant c.989C>T p.Ala330Val	PICPPNBC_02756	cysN	Sulfate adenylyltransferase subunit 1
NC_000913.3	2876319	snp	A	T	T:42 A:0	CDS	-	11/909	4/302	missense_variant c.11T>A p.Ile4Lys	PICPPNBC_02757	cysD	Sulfate adenylyltransferase subunit 2
NC_000913.3	2888234	snp	C	G	G:44 C:0	CDS	-	79/735	27/244	missense_variant c.79G>C p.Glu27Gln	PICPPNBC_02767	cysH	Phosphoadenosine phosphosulfate reductase
NC_000913.3	2888981	complex	ACGCG	GCGCC	GCGCC:30 ACGCG:0	CDS	-	1119/1713	372/570	missense_variant c.1115_1119delCGCGTinsGGCGC p.Ala372Gly	PICPPNBC_02768	cysI	Sulfite reductase [NADPH] hemoprotein beta-component
NC_000913.3	2890323	snp	C	T	T:42 C:0	CDS	-	1576/1800	526/599	missense_variant c.1576G>A p.Val526Ile	PICPPNBC_02769	cysJ	Sulfite reductase [NADPH] flavoprotein alpha-component
NC_000913.3	2892279	complex	GG	AC	AC:34 GG:0	CDS	+	66/366	22/121	missense_variant c.66_67delGGinsAC p.Glu23Gln	PICPPNBC_02770	queD	6-carboxy-5,6,7,8-tetrahydropterin synthase
NC_000913.3	2892907	snp	T	C	C:60 T:0	CDS	+	251/1272	84/423	missense_variant c.251T>C p.Val84Ala	PICPPNBC_02771		Electron transfer flavoprotein-ubiquinone oxidoreductase
NC_000913.3	2900053	snp	C	T	T:51 C:0	CDS	-	221/786	74/261	missense_variant c.221G>A p.Gly74Asp	PICPPNBC_02778	kduD_1	2-dehydro-3-deoxy-D-gluconate 5-dehydrogenase
NC_000913.3	2900772	complex	CTT	TTC	TTC:35 CTT:2	CDS	+	181/1278	61/425	missense_variant c.181_183delCTTinsTTC p.Leu61Phe	PICPPNBC_02779	yqcE	Inner membrane protein YqcE
NC_000913.3	2902076	snp	G	A	A:53 G:0	CDS	+	181/1479	61/492	missense_variant c.181G>A p.Gly61Ser	PICPPNBC_02780	lsrK_2	Autoinducer-2 kinase
NC_000913.3	2904810	complex	TTCAATGCAC	ATCGATACAT	ATCGATACAT:12 TTCAATGCAC:0	CDS	-	609/672	200/223	missense_variant c.600_609delGTGCATTGAAinsATGTATCGAT p.Glu203Asp	PICPPNBC_02781	queE	7-carboxy-7-deazaguanine synthase
NC_000913.3	2905566	complex	GA	AG	AG:28 GA:0	CDS	+	10/141	2046-04-01	missense_variant c.10_11delGAinsAG p.Glu4Arg	PICPPNBC_02782	yqcG	putative protein YqcG
NC_000913.3	2910470	snp	C	T	T:39 C:0	CDS	-	216/792	72/263	missense_variant c.216G>A p.Met72Ile	PICPPNBC_02786	mazG	Nucleoside triphosphate pyrophosphohydrolase
NC_000913.3	2914148	snp	G	C	C:63 G:0	CDS	-	853/1302	285/433	missense_variant c.853C>G p.Gln285Glu	PICPPNBC_02790	rlmD	23S rRNA (uracil(1939)-C(5))-methyltransferase RlmD
NC_000913.3	2916570	snp	A	T	T:57 A:1	CDS	+	1514/2757	505/918	missense_variant c.1514A>T p.Gln505Leu	PICPPNBC_02791	barA	Signal transduction histidine-protein kinase BarA
NC_000913.3	2918237	snp	A	T	T:47 A:0	CDS	-	1149/1341	383/446	missense_variant c.1149T>A p.Phe383Leu	PICPPNBC_02792	gudD	Glucarate dehydratase
NC_000913.3	2919612	snp	G	T	T:56 G:0	CDS	-	1135/1341	379/446	missense_variant c.1135C>A p.Gln379Lys	PICPPNBC_02793	gudX	Glucarate dehydratase-related protein
NC_000913.3	2921467	snp	T	G	G:32 T:0	CDS	-	634/1353	212/450	missense_variant c.634A>C p.Lys212Gln	PICPPNBC_02794	gudP	putative glucarate transporter
NC_000913.3	2923133	snp	T	C	C:54 T:0	CDS	-	652/783	218/260	missense_variant c.652A>G p.Thr218Ala	PICPPNBC_02796	truC	tRNA pseudouridine synthase C
NC_000913.3	2923916	snp	T	G	G:43 T:0	CDS	-	198/330	66/109	missense_variant c.198A>C p.Lys66Asn	PICPPNBC_02797	yqcC	putative protein YqcC
NC_000913.3	2925261	snp	T	C	C:43 T:0	CDS	-	20/546	7/181	missense_variant c.20A>G p.Gln7Arg	PICPPNBC_02798	syd	Protein Syd
NC_000913.3	2925563	mnp	GG	AC	AC:54 GG:1	CDS	+	216/849	72/282	missense_variant c.216_217delGGinsAC p.Val73Leu	PICPPNBC_02799	queF	NADPH-dependent 7-cyano-7-deazaguanine reductase
NC_000913.3	2929122	complex	ACCGGTT	GCCGATC	GCCGATC:47 ACCGGTT:0	CDS	+	894/1290	298/429	missense_variant c.894_900delACCGGTTinsGCCGATC p.Val300Ile	PICPPNBC_02801	sdaC	Serine transporter
NC_000913.3	2929827	mnp	CA	TG	TG:46 CA:0	CDS	+	252/1368	84/455	missense_variant c.252_253delCAinsTG p.Ser85Gly	PICPPNBC_02802	sdaB	L-serine dehydratase 2
NC_000913.3	2931289	snp	G	A	A:40 G:0	CDS	+	235/756	79/251	missense_variant c.235G>A p.Asp79Asn	PICPPNBC_02803	ygdG	Flap endonuclease Xni
NC_000913.3	2932127	snp	C	T	T:44 C:1	CDS	-	887/1149	296/382	missense_variant c.887G>A p.Gly296Asp	PICPPNBC_02804	fucO	Lactaldehyde reductase
NC_000913.3	2933204	snp	A	G	G:58 A:0	CDS	-	485/648	162/215	missense_variant c.485T>C p.Val162Ala	PICPPNBC_02805	fucA	L-fuculose phosphate aldolase
NC_000913.3	2934543	complex	GGGT	CGGC	CGGC:44 GGGT:0	CDS	+	309/1317	103/438	missense_variant c.309_312delGGGTinsCGGC p.Leu103Phe	PICPPNBC_02806	fucP	L-fucose-proton symporter
NC_000913.3	2936571	snp	G	A	A:60 G:1	CDS	+	988/1776	330/591	missense_variant c.988G>A p.Glu330Lys	PICPPNBC_02807	fucI	L-fucose isomerase
NC_000913.3	2937680	snp	A	T	T:35 A:0	CDS	+	213/1419	71/472	missense_variant c.213A>T p.Glu71Asp	PICPPNBC_02808	fucK	L-fuculokinase
NC_000913.3	2942034	snp	T	G	G:45 T:0	CDS	-	534/918	178/305	missense_variant c.534A>C p.Lys178Asn	PICPPNBC_02813	gcvA	Glycine cleavage system transcriptional activator
NC_000913.3	2943451	complex	ACCCA	TCCCG	TCCCG:52 ACCCA:0	CDS	+	115/1206	39/401	missense_variant c.115_119delACCCAinsTCCCG p.ThrGln39SerArg	PICPPNBC_02815	csdA	Cysteine desulfurase CsdA
NC_000913.3	2944688	snp	C	G	G:46 C:0	CDS	+	147/444	49/147	missense_variant c.147C>G p.Asp49Glu	PICPPNBC_02816	csdE	Sulfur acceptor protein CsdE
NC_000913.3	2945483	complex	CACGC	GGCAT	GGCAT:48 CACGC:0	CDS	-	360/807	119/268	missense_variant c.356_360delGCGTGinsATGCC p.SerVal119AsnAla	PICPPNBC_02817	tcdA	tRNA threonylcarbamoyladenosine dehydratase
NC_000913.3	2946850	snp	G	A	A:61 G:0	CDS	-	329/1098	110/365	missense_variant c.329C>T p.Ala110Val	PICPPNBC_02818	mltA	Membrane-bound lytic murein transglycosylase A
NC_000913.3	2949935	snp	G	A	A:43 G:0	CDS	+	694/1332	232/443	missense_variant c.694G>A p.Ala232Thr	PICPPNBC_02823	argA	Amino-acid acetyltransferase
NC_000913.3	2950639	snp	T	C	C:25 T:0	CDS	-	1823/1827	608/608	missense_variant c.1823A>G p.Glu608Gly	PICPPNBC_02824	recD	RecBCD enzyme subunit RecD
NC_000913.3	2952507	snp	G	T	T:41 G:0	CDS	-	3497/3543	1166/1180	missense_variant c.3497C>A p.Ala1166Asp	PICPPNBC_02825	recB	RecBCD enzyme subunit RecB
NC_000913.3	2956172	snp	G	T	T:41 G:2	CDS	-	2713/2889	905/962	missense_variant c.2713C>A p.Leu905Ile	PICPPNBC_02826	ptrA	Protease 3
NC_000913.3	2961897	complex	GATG	CGTC	CGTC:48 GATG:0	CDS	-	532/3369	177/1122	missense_variant c.529_532delCATCinsGACG p.HisGln177AspGlu	PICPPNBC_02827	recC	RecBCD enzyme subunit RecC
NC_000913.3	2966312	snp	T	A	A:55 T:0	CDS	-	2123/2247	708/748	missense_variant c.2123A>T p.Tyr708Phe	PICPPNBC_02834	ptsP	Phosphoenolpyruvate-dependent phosphotransferase system
NC_000913.3	2969768	snp	T	C	C:44 T:0	CDS	+	107/690	36/229	missense_variant c.107T>C p.Val36Ala	PICPPNBC_02837	mutH	DNA mismatch repair protein MutH
NC_000913.3	2972449	snp	G	A	A:41 G:0	CDS	+	853/1041	285/346	missense_variant c.853G>A p.Gly285Ser	PICPPNBC_02840	tas	Protein tas
NC_000913.3	2972761	snp	T	C	C:34 T:0	CDS	-	1102/1194	368/397	missense_variant c.1102A>G p.Ile368Val	PICPPNBC_02841	lplT	Lysophospholipid transporter LplT
NC_000913.3	2974265	snp	C	T	T:47 C:2	CDS	-	1750/2160	584/719	missense_variant c.1750G>A p.Val584Ile	PICPPNBC_02842	aas	Bifunctional protein Aas
NC_000913.3	2976782	snp	G	A	A:80 G:0	CDS	+	184/1032	62/343	missense_variant c.184G>A p.Val62Ile	PICPPNBC_02843	galR	HTH-type transcriptional regulator GalR
NC_000913.3	2978071	snp	A	C	C:67 A:0	CDS	-	829/1263	277/420	missense_variant c.829T>G p.Ser277Ala	PICPPNBC_02844	lysA	Diaminopimelate decarboxylase
NC_000913.3	2979180	snp	G	A	A:50 G:0	CDS	+	160/936	54/311	missense_variant c.160G>A p.Val54Ile	PICPPNBC_02845	occR	Octopine catabolism/uptake operon regulatory protein OccR
NC_000913.3	2980103	snp	C	T	T:55 C:0	CDS	-	533/693	178/230	missense_variant c.533G>A p.Cys178Tyr	PICPPNBC_02846	ygeA	Broad specificity amino-acid racemase YgeA
NC_000913.3	2982140	complex	AAGA	GAGG	GAGG:48 AAGA:0	CDS	-	43/1419	14/472	missense_variant c.40_43delTCTTinsCCTC p.Ser14Pro	PICPPNBC_02847	araE	Arabinose-proton symporter
NC_000913.3	2983763	snp	C	G	G:49 C:0	CDS	-	362/837	121/278	missense_variant c.362G>C p.Gly121Ala	PICPPNBC_02849	kduI	4-deoxy-L-threo-5-hexosulose-uronate ketol-isomerase
NC_000913.3	3000533	complex	TGATATT	AGAAATC	AGAAATC:46 TGATATT:0	CDS	+	228/2298	76/765	missense_variant c.228_234delTGATATTinsAGAAATC p.Asp77Glu	PICPPNBC_02872	xdhA_1	Putative xanthine dehydrogenase molybdenum-binding subunit XdhA
NC_000913.3	3002674	snp	G	A	A:36 G:0	CDS	+	61/879	21/292	missense_variant c.61G>A p.Ala21Thr	PICPPNBC_02873	ndhF	Nicotinate dehydrogenase FAD-subunit
NC_000913.3	3003685	snp	A	T	T:61 A:0	CDS	+	197/480	66/159	missense_variant c.197A>T p.Tyr66Phe	PICPPNBC_02874	ndhS	Nicotinate dehydrogenase small FeS subunit
NC_000913.3	3010053	complex	CTGTC	TTGTT	TTGTT:51 CTGTC:0	CDS	+	26/1386	9/461	missense_variant c.26_30delCTGTCinsTTGTT p.Thr9Ile	PICPPNBC_02879	hyuA	D-phenylhydantoinase
NC_000913.3	3011879	snp	A	T	T:45 A:0	CDS	+	419/933	140/310	missense_variant c.419A>T p.Gln140Leu	PICPPNBC_02880	arcC1	Carbamate kinase 1
NC_000913.3	3015238	snp	G	C	C:64 G:0	CDS	+	79/579	27/192	missense_variant c.79G>C p.Glu27Gln	PICPPNBC_02883	mocA	Molybdenum cofactor cytidylyltransferase
NC_000913.3	3016180	snp	G	A	A:43 G:1	CDS	+	121/3099	41/1032	missense_variant c.121G>A p.Gly41Ser	PICPPNBC_02884	ygfK	Putative oxidoreductase YgfK
NC_000913.3	3019297	snp	T	A	A:32 T:0	CDS	+	137/1329	46/442	missense_variant c.137T>A p.Phe46Tyr	PICPPNBC_02885	ssnA	Putative aminohydrolase SsnA
NC_000913.3	3025577	complex	CG	TA	TA:41 CG:0	CDS	+	1227/1401	409/466	missense_variant c.1227_1228delCGinsTA p.Val410Ile	PICPPNBC_02888	xanQ	Xanthine permease XanQ
NC_000913.3	3025829	snp	A	G	G:55 A:0	CDS	+	61/1317	21/438	missense_variant c.61A>G p.Ile21Val	PICPPNBC_02889	guaD	Guanine deaminase
NC_000913.3	3028155	complex	AGTGGGGGCGTTA	GGTTGGTGTGTTG	GGTTGGTGTGTTG:24 AGTGGGGGCGTTA:0	CDS	+	1035/1368	345/455	missense_variant c.1035_1047delAGTGGGGGCGTTAinsGGTTGGTGTGTTG p.Ala348Val	PICPPNBC_02890	ghxQ	Guanine/hypoxanthine permease GhxQ
NC_000913.3	3032230	complex	GCACGAT	CCAGGAC	CCAGGAC:23 GCACGAT:0	CDS	+	864/1449	288/482	missense_variant c.864_870delGCACGATinsCCAGGAC p.His289Gln	PICPPNBC_02893	uacT	Uric acid transporter UacT
NC_000913.3	3032823	snp	T	C	C:41 T:0	CDS	+	7/126	2041-03-01	missense_variant c.7T>C p.Phe3Leu	PICPPNBC_02894	yqfG	putative protein YqfG
NC_000913.3	3033153	snp	G	T	T:60 G:0	CDS	+	89/549	30/182	missense_variant c.89G>T p.Arg30Leu	PICPPNBC_02895	idi	Isopentenyl-diphosphate Delta-isomerase
NC_000913.3	3035544	complex	CGT	TGC	TGC:53 CGT:0	CDS	-	522/882	174/293	missense_variant c.520_522delACGinsGCA p.Thr174Ala	PICPPNBC_02897	prfB_2	Peptide chain release factor RF2
NC_000913.3	3036780	snp	T	C	C:48 T:0	CDS	-	1327/1734	443/577	missense_variant c.1327A>G p.Lys443Glu	PICPPNBC_02898	recJ	Single-stranded-DNA-specific exonuclease RecJ
NC_000913.3	3038160	snp	C	G	G:43 C:0	CDS	-	663/711	221/236	missense_variant c.663G>C p.Glu221Asp	PICPPNBC_02899	dsbC	Thiol:disulfide interchange protein DsbC
NC_000913.3	3040517	mnp	CA	TG	TG:55 CA:0	CDS	-	307/408	102/135	missense_variant c.306_307delTGinsCA p.Gly103Ser	PICPPNBC_02902	ygfX	Inner membrane protein YgfX
NC_000913.3	3040946	snp	A	G	G:42 A:0	CDS	-	125/267	42/88	missense_variant c.125T>C p.Ile42Thr	PICPPNBC_02903	sdhE	FAD assembly factor SdhE
NC_000913.3	3041469	complex	GCA	ACT	ACT:50 GCA:0	CDS	+	157/981	53/326	missense_variant c.157_159delGCAinsACT p.Ala53Thr	PICPPNBC_02904	ygfZ	tRNA-modifying protein YgfZ
NC_000913.3	3043826	complex	CT	TG	TG:41 CT:0	CDS	+	159/1434	53/477	missense_variant c.159_160delCTinsTG p.Leu54Val	PICPPNBC_02907	bglA	6-phospho-beta-glucosidase BglA
NC_000913.3	3046802	snp	G	A	A:61 G:0	CDS	-	2240/2874	747/957	missense_variant c.2240C>T p.Thr747Ile	PICPPNBC_02909	gcvP	Glycine dehydrogenase (decarboxylating)
NC_000913.3	3049853	snp	A	G	G:31 A:0	CDS	-	815/1095	272/364	missense_variant c.815T>C p.Val272Ala	PICPPNBC_02911	gcvT	Aminomethyltransferase
NC_000913.3	3051238	complex	GGTA	AGCC	AGCC:36 GGTA:0	CDS	-	1080/1203	359/400	missense_variant c.1077_1080delTACCinsGGCT p.Thr360Ala	PICPPNBC_02912	ubiI	2-octaprenylphenol hydroxylase
NC_000913.3	3052442	complex	TGC	CGT	CGT:64 TGC:0	CDS	-	1077/1179	359/392	missense_variant c.1075_1077delGCAinsACG p.Ala359Thr	PICPPNBC_02913	ubiH	2-octaprenyl-6-methoxyphenol hydroxylase
NC_000913.3	3053533	complex	AA	TG	TG:46 AA:0	CDS	-	1308/1326	436/441	missense_variant c.1307_1308delTTinsCA p.Val436Ala	PICPPNBC_02914	pepP	Xaa-Pro aminopeptidase
NC_000913.3	3056512	snp	G	A	A:31 G:1	CDS	+	326/603	109/200	missense_variant c.326G>A p.Arg109Lys	PICPPNBC_02917	ygfA	5-formyltetrahydrofolate cyclo-ligase
NC_000913.3	3060930	snp	T	G	G:53 T:0	CDS	+	81/2145	27/714	missense_variant c.81T>G p.His27Gln	PICPPNBC_02922	scpA	Methylmalonyl-CoA mutase
NC_000913.3	3066197	complex	CCT	TCC	TCC:19 CCT:0	CDS	+	1396/1479	466/492	missense_variant c.1396_1398delCCTinsTCC p.Pro466Ser	PICPPNBC_02925	scpC	Propionyl-CoA:succinate CoA transferase
NC_000913.3	3066283	complex	ACTC	GTTT	GTTT:33 ACTC:0	CDS	-	891/897	296/298	missense_variant c.888_891delGAGTinsAAAC p.Ser297Asn	PICPPNBC_02926	cynR_3	HTH-type transcriptional regulator CynR
NC_000913.3	3067552	snp	G	T	T:51 G:0	CDS	-	529/741	177/246	missense_variant c.529C>A p.His177Asn	PICPPNBC_02927		26 kDa periplasmic immunogenic protein
NC_000913.3	3068274	snp	C	A	A:46 C:0	CDS	-	535/636	179/211	missense_variant c.535G>T p.Ala179Ser	PICPPNBC_02928	argO	Arginine exporter protein ArgO
NC_000913.3	3069189	snp	T	C	C:49 T:0	CDS	-	619/861	207/286	missense_variant c.619A>G p.Asn207Asp	PICPPNBC_02929	mscS	Small-conductance mechanosensitive channel
NC_000913.3	3074274	snp	G	A	A:13 G:0	CDS	-	416/714	139/237	missense_variant c.416C>T p.Ala139Val	PICPPNBC_02933	coaA_1	Pantothenate kinase
NC_000913.3	3074775	snp	A	C	C:46 A:0	CDS	-	421/510	141/169	missense_variant c.421T>G p.Ser141Ala	PICPPNBC_02934	fumE	Fumarase E
NC_000913.3	3075742	mnp	TTT	CCG	CCG:35 TTT:0	CDS	-	441/966	147/321	missense_variant c.439_441delAAAinsCGG p.Lys147Arg	PICPPNBC_02935	yggF	Fructose-1,6-bisphosphatase 2 class 2
NC_000913.3	3076262	snp	C	T	T:36 C:0	CDS	-	1195/1278	399/425	missense_variant c.1195G>A p.Glu399Lys	PICPPNBC_02936	yggP	Mannitol-1-phosphate 5-dehydrogenase
NC_000913.3	3077809	complex	GAGC	CGGT	CGGT:46 GAGC:0	CDS	-	1051/1389	350/462	missense_variant c.1048_1051delGCTCinsACCG p.AlaGln350ThrGlu	PICPPNBC_02937	mtlA_1	PTS system mannitol-specific EIICB component
NC_000913.3	3079006	snp	C	T	T:64 C:0	CDS	-	325/444	109/147	missense_variant c.325G>A p.Asp109Asn	PICPPNBC_02938	cmtB	Mannitol-specific cryptic phosphotransferase enzyme IIA component
NC_000913.3	3081986	complex	AC	GT	GT:43 AC:0	CDS	+	74/759	25/252	missense_variant c.74_75delACinsGT p.Asn25Ser	PICPPNBC_02940	loiP	Metalloprotease LoiP
NC_000913.3	3083164	snp	C	T	T:49 C:0	CDS	-	634/921	212/306	missense_variant c.634G>A p.Val212Ile	PICPPNBC_02941	speB	Agmatinase
NC_000913.3	3084596	snp	A	G	G:53 A:0	CDS	-	1316/1977	439/658	missense_variant c.1316T>C p.Ile439Thr	PICPPNBC_02942	speA	Biosynthetic arginine decarboxylase
NC_000913.3	3090068	snp	A	G	G:70 A:0	CDS	+	272/456	91/151	missense_variant c.272A>G p.Asn91Ser	PICPPNBC_02946	sprT	Protein SprT
NC_000913.3	3092649	snp	A	G	G:49 A:0	CDS	+	772/951	258/316	missense_variant c.772A>G p.Ile258Val	PICPPNBC_02949	gshB	Glutathione synthetase
NC_000913.3	3093629	complex	ATT	CTC	CTC:38 ATT:0	CDS	+	130/417	44/138	missense_variant c.130_132delATTinsCTC p.Ile44Leu	PICPPNBC_02951	yqgF	Putative pre-16S rRNA nuclease
NC_000913.3	3094124	snp	G	C	C:10 G:0	CDS	-	957/981	319/326	missense_variant c.957C>G p.His319Gln	PICPPNBC_02952	yggR	putative protein YggR
NC_000913.3	3096712	snp	T	C	C:44 T:0	CDS	+	32/594	11/197	missense_variant c.32T>C p.Val11Ala	PICPPNBC_02956	rdgB	dITP/XTP pyrophosphatase
NC_000913.3	3097443	mnp	AA	GC	GC:53 AA:0	CDS	+	177/1137	59/378	missense_variant c.177_178delAAinsGC p.Lys60Gln	PICPPNBC_02957	hemW	Heme chaperone HemW
NC_000913.3	3099871	complex	ACCGG	GCCGT	GCCGT:37 ACCGG:0	CDS	-	858/1047	285/348	missense_variant c.854_858delCCGGTinsACGGC p.Thr285Asn	PICPPNBC_02959	ansB	L-asparaginase 2
NC_000913.3	3103643	snp	G	A	A:51 G:1	CDS	+	631/1053	211/350	missense_variant c.631G>A p.Ala211Thr	PICPPNBC_02963	mutY	Adenine DNA glycosylase
NC_000913.3	3105975	snp	C	G	G:60 C:0	CDS	+	262/1257	88/418	missense_variant c.262C>G p.Gln88Glu	PICPPNBC_02966	nupG	Nucleoside permease NupG
NC_000913.3	3107052	snp	C	T	T:59 C:0	CDS	-	2104/2136	702/711	missense_variant c.2104G>A p.Val702Met	PICPPNBC_02967	speC	Constitutive ornithine decarboxylase
NC_000913.3	3110642	complex	GCA	CCC	CCC:20 GCA:0	CDS	-	485/537	161/178	missense_variant c.483_485delTGCinsGGG p.Ala162Gly	PICPPNBC_02970	epsM	Type II secretion system protein M
NC_000913.3	3111216	complex	ACA	GCG	GCG:43 ACA:0	CDS	-	755/843	251/280	missense_variant c.753_755delTGTinsCGC p.Val252Ala	PICPPNBC_02971	yghE	Putative type II secretion system L-type protein YghE
NC_000913.3	3112070	snp	T	C	C:15 T:0	CDS	-	839/855	280/284	missense_variant c.839A>G p.Tyr280Cys	PICPPNBC_02972	gspC2	Type II secretion system protein C 2
NC_000913.3	3113171	snp	T	G	G:68 T:0	CDS	-	307/411	103/136	missense_variant c.307A>C p.Ile103Leu	PICPPNBC_02973	yghG	Lipoprotein YghG
NC_000913.3	3113566	snp	G	T	T:67 G:0	CDS	-	787/810	263/269	missense_variant c.787C>A p.Leu263Ile	PICPPNBC_02974	pppA	Prepilin peptidase PppA
NC_000913.3	3121270	snp	A	T	T:66 A:3	CDS	-	10/1683	4/560	missense_variant c.10T>A p.Trp4Arg	PICPPNBC_02976	glcA	Glycolate permease GlcA
NC_000913.3	3121765	snp	C	A	A:45 C:0	CDS	-	2041/2172	681/723	missense_variant c.2041G>T p.Ala681Ser	PICPPNBC_02977	glcB	Malate synthase G
NC_000913.3	3127349	snp	C	A	A:52 C:0	CDS	-	673/1500	225/499	missense_variant c.673G>T p.Val225Leu	PICPPNBC_02981		putative FAD-linked oxidoreductase
NC_000913.3	3128771	snp	T	A	A:50 T:0	CDS	+	500/765	167/254	missense_variant c.500T>A p.Val167Glu	PICPPNBC_02982	glcC	Glc operon transcriptional activator
NC_000913.3	3131709	snp	A	G	G:48 A:0	CDS	-	700/1068	234/355	missense_variant c.700T>C p.Tyr234His	PICPPNBC_02985	yghQ	Inner membrane protein YghQ
NC_000913.3	3135477	snp	T	C	C:59 T:0	CDS	-	895/1500	299/499	missense_variant c.895A>G p.Thr299Ala	PICPPNBC_02989	pitA_1	Low-affinity inorganic phosphate transporter 1
NC_000913.3	3136858	complex	TTTGTCC	CTGATCA	CTGATCA:45 TTTGTCC:0	CDS	-	1665/1860	553/619	missense_variant c.1659_1665delGGACAAAinsTGATCAG p.Lys555Gln	PICPPNBC_02990	gss	Bifunctional glutathionylspermidine synthetase/amidase
NC_000913.3	3138797	snp	A	G	G:60 A:0	CDS	+	71/867	24/288	missense_variant c.71A>G p.Asn24Ser	PICPPNBC_02991	yghU	Disulfide-bond oxidoreductase YghU
NC_000913.3	3140380	complex	CGTGACTGGC	AGCGACCGGT	AGCGACCGGT:40 CGTGACTGGC:0	CDS	-	420/489	137/162	missense_variant c.411_420delGCCAGTCACGinsACCGGTCGCT p.Thr140Ala	PICPPNBC_02994	hybE	Hydrogenase-2 operon protein HybE
NC_000913.3	3140802	snp	A	G	G:52 A:0	CDS	-	485/495	162/164	missense_variant c.485T>C p.Ile162Thr	PICPPNBC_02995	hybD	Hydrogenase 2 maturation protease
NC_000913.3	3146143	snp	G	A	A:51 G:0	CDS	-	119/1119	40/372	missense_variant c.119C>T p.Ala40Val	PICPPNBC_02999	hybO	Hydrogenase-2 small chain
NC_000913.3	3147604	snp	A	G	G:66 A:0	CDS	-	137/144	46/47	missense_variant c.137T>C p.Val46Ala	PICPPNBC_03003	yqhI	Protein YqhI
NC_000913.3	3148863	snp	A	G	G:44 A:0	CDS	+	967/1041	323/346	missense_variant c.967A>G p.Lys323Glu	PICPPNBC_03004	gpr	L-glyceraldehyde 3-phosphate reductase
NC_000913.3	3150418	snp	C	A	A:54 C:0	CDS	+	757/885	253/294	missense_variant c.757C>A p.Gln253Lys	PICPPNBC_03006	yghA	putative oxidoreductase YghA
NC_000913.3	3152527	snp	A	G	G:49 A:0	CDS	+	292/1188	98/395	missense_variant c.292A>G p.Ile98Val	PICPPNBC_03009	metC	Cystathionine beta-lyase MetC
NC_000913.3	3155907	snp	C	T	T:41 C:0	CDS	+	553/1164	185/387	missense_variant c.553C>T p.Pro185Ser	PICPPNBC_03012	yqhD	Alcohol dehydrogenase YqhD
NC_000913.3	3157338	snp	C	T	T:41 C:0	CDS	+	716/828	239/275	missense_variant c.716C>T p.Ala239Val	PICPPNBC_03013	dkgA	2,5-diketo-D-gluconic acid reductase A
NC_000913.3	3161930	snp	T	C	C:71 T:0	CDS	-	740/1413	247/470	missense_variant c.740A>G p.Asn247Ser	PICPPNBC_03017	ftsP	Cell division protein FtsP
NC_000913.3	3163294	snp	C	T	T:58 C:0	CDS	-	188/738	63/245	missense_variant c.188G>A p.Ser63Asn	PICPPNBC_03018	plsC	1-acyl-sn-glycerol-3-phosphate acyltransferase
NC_000913.3	3164531	snp	C	A	A:38 C:0	CDS	-	1443/2259	481/752	missense_variant c.1443G>T p.Gln481His	PICPPNBC_03019	parC	DNA topoisomerase 4 subunit A
NC_000913.3	3166296	complex	TGATCTGCGTG	CCGTTTGTGCC	CCGTTTGTGCC:30 TGATCTGCGTG:2	CDS	-	1423/1608	471/535	missense_variant c.1413_1423delCACGCAGATCAinsGGCACAAACGG p.ThrGlnIleThr472AlaGlnThrAla	PICPPNBC_03020	ygiS	putative deoxycholate-binding periplasmic protein YgiS
NC_000913.3	3170335	snp	T	C	C:47 T:0	CDS	+	508/660	170/219	missense_variant c.508T>C p.Ser170Pro	PICPPNBC_03025	qseB	Transcriptional regulatory protein QseB
NC_000913.3	3170707	snp	G	A	A:37 G:0	CDS	+	224/1350	75/449	missense_variant c.224G>A p.Arg75Lys	PICPPNBC_03026	qseC	Sensor protein QseC
NC_000913.3	3173145	snp	C	A	A:64 C:0	CDS	+	4/315	2/104	missense_variant c.4C>A p.Leu2Ile	PICPPNBC_03028	ygiN	putative quinol monooxygenase YgiN
NC_000913.3	3173812	snp	T	G	G:46 T:0	CDS	-	1585/1893	529/630	missense_variant c.1585A>C p.Ile529Leu	PICPPNBC_03029	parE	DNA topoisomerase 4 subunit B
NC_000913.3	3176044	snp	T	C	C:43 T:1	CDS	-	790/828	264/275	missense_variant c.790A>G p.Thr264Ala	PICPPNBC_03031	cpdA	3',5'-cyclic adenosine monophosphate phosphodiesterase CpdA
NC_000913.3	3178811	snp	G	A	A:57 G:0	CDS	+	697/1482	233/493	missense_variant c.697G>A p.Ala233Thr	PICPPNBC_03034	tolC	Outer membrane protein TolC
NC_000913.3	3180547	complex	GCC	TCT	TCT:45 GCC:1	CDS	+	127/1161	43/386	missense_variant c.127_129delGCCinsTCT p.Ala43Ser	PICPPNBC_03036	ygiC	Putative acid--amine ligase YgiC
NC_000913.3	3181667	complex	CTCA	ATCG	ATCG:24 CTCA:0	CDS	-	768/816	255/271	missense_variant c.765_768delTGAGinsCGAT p.Glu256Asp	PICPPNBC_03037	ygiD	4,5-DOPA dioxygenase extradiol
NC_000913.3	3184251	snp	T	G	G:76 T:0	CDS	-	216/654	72/217	missense_variant c.216A>C p.Glu72Asp	PICPPNBC_03040	ribB	3,4-dihydroxy-2-butanone 4-phosphate synthase
NC_000913.3	3192478	complex	ATCATGG	GTTACGC	GTTACGC:59 ATCATGG:1	CDS	+	271/630	91/209	missense_variant c.271_277delATCATGGinsGTTACGC p.IleMetVal91ValThrLeu	PICPPNBC_03049	yqiJ	Inner membrane protein YqiJ
NC_000913.3	3193005	snp	G	A	A:40 G:1	CDS	+	142/1662	48/553	missense_variant c.142G>A p.Gly48Ser	PICPPNBC_03050	yqiK	Inner membrane protein YqiK
NC_000913.3	3195336	snp	T	A	A:44 T:3	CDS	-	1418/1434	473/477	missense_variant c.1418A>T p.Gln473Leu	PICPPNBC_03051	hldE	Bifunctional protein HldE
NC_000913.3	3198197	snp	G	A	A:65 G:1	CDS	-	1445/2841	482/946	missense_variant c.1445C>T p.Thr482Met	PICPPNBC_03052	glnE	Bifunctional glutamine synthetase adenylyltransferase/adenylyl-removing enzyme
NC_000913.3	3199761	snp	T	C	C:49 T:0	CDS	-	1205/1302	402/433	missense_variant c.1205A>G p.His402Arg	PICPPNBC_03053	ygiF	Inorganic triphosphatase
NC_000913.3	3202137	snp	A	T	T:49 A:0	CDS	+	247/1239	83/412	missense_variant c.247A>T p.Thr83Ser	PICPPNBC_03055	cca	Multifunctional CCA protein
NC_000913.3	3203470	complex	CTT	GTA	GTA:45 CTT:0	CDS	-	662/822	220/273	missense_variant c.660_662delAAGinsTAC p.Ser221Thr	PICPPNBC_03056	uppP	Undecaprenyl-diphosphatase
NC_000913.3	3206873	complex	CATCA	TATCG	TATCG:64 CATCA:0	CDS	+	411/912	137/303	missense_variant c.411_415delCATCAinsTATCG p.Ile139Val	PICPPNBC_03060	ttdA	L(+)-tartrate dehydratase subunit alpha
NC_000913.3	3210362	snp	G	T	T:56 G:1	CDS	-	182/1014	61/337	missense_variant c.182C>A p.Ala61Glu	PICPPNBC_03063	tsaD	tRNA N6-adenosine threonylcarbamoyltransferase
NC_000913.3	3211516	snp	C	T	T:68 C:0	CDS	+	410/1746	137/581	missense_variant c.410C>T p.Thr137Met	PICPPNBC_03065	dnaG	DNA primase
NC_000913.3	3213658	complex	CAG	TAC	TAC:49 CAG:0	CDS	+	612/1842	204/613	missense_variant c.612_614delCAGinsTAC p.Ser205Thr	PICPPNBC_03066	rpoD	RNA polymerase sigma factor RpoD
NC_000913.3	3215783	snp	C	T	T:44 C:0	CDS	-	709/765	237/254	missense_variant c.709G>A p.Ala237Thr	PICPPNBC_03069	yqjH	NADPH-dependent ferric-chelate reductase
NC_000913.3	3217310	snp	C	T	T:33 C:0	CDS	+	532/624	178/207	missense_variant c.532C>T p.Arg178Cys	PICPPNBC_03070	yqjI	Transcriptional regulator YqjI
NC_000913.3	3217617	snp	A	G	G:41 A:1	CDS	-	1460/1521	487/506	missense_variant c.1460T>C p.Val487Ala	PICPPNBC_03071	aer	Aerotaxis receptor
NC_000913.3	3219392	mnp	GA	AC	AC:43 GA:0	CDS	+	10/1491	4/496	missense_variant c.10_11delGAinsAC p.Glu4Thr	PICPPNBC_03072	patA	Putrescine aminotransferase
NC_000913.3	3220923	complex	CG	TA	TA:51 CG:0	CDS	-	325/333	108/110	missense_variant c.324_325delCGinsTA p.Val109Ile	PICPPNBC_03073	ygjH	tRNA-binding protein YgjH
NC_000913.3	3221755	mnp	GC	CG	CG:31 GC:1	CDS	+	290/984	97/327	missense_variant c.290_291delGCinsCG p.Gly97Ala	PICPPNBC_03074	melR_1	HTH-type transcriptional repressor MelR
NC_000913.3	3222759	snp	C	T	T:54 C:1	CDS	+	127/3093	43/1030	missense_variant c.127C>T p.Pro43Ser	PICPPNBC_03075	ebgA	Evolved beta-galactosidase subunit alpha
NC_000913.3	3226783	snp	G	C	C:54 G:0	CDS	+	550/1434	184/477	missense_variant c.550G>C p.Ala184Pro	PICPPNBC_03077	ygjI	Inner membrane transporter YgjI
NC_000913.3	3228918	snp	A	G	G:46 A:1	CDS	+	31/2352	11/783	missense_variant c.31A>G p.Thr11Ala	PICPPNBC_03079	ygjK	Glucosidase YgjK
NC_000913.3	3231900	snp	G	A	A:60 G:0	CDS	+	236/2019	79/672	missense_variant c.236G>A p.Ser79Asn	PICPPNBC_03080	fadH	2,4-dienoyl-CoA reductase
NC_000913.3	3233942	snp	G	A	A:42 G:0	CDS	-	203/417	68/138	missense_variant c.203C>T p.Ala68Val	PICPPNBC_03081	higA	Antitoxin HigA
NC_000913.3	3235329	complex	GCT	ACG	ACG:52 GCT:1	CDS	-	547/1137	182/378	missense_variant c.545_547delAGCinsCGT p.Gln182Pro	PICPPNBC_03083	rlmG	Ribosomal RNA large subunit methyltransferase G
NC_000913.3	3236253	complex	GGTG	AGCA	AGCA:40 GGTG:0	CDS	+	294/504	98/167	missense_variant c.294_297delGGTGinsAGCA p.Val99Ala	PICPPNBC_03084	ygjP	UTP pyrophosphatase
NC_000913.3	3237575	snp	A	C	C:49 A:0	CDS	+	265/987	89/328	missense_variant c.265A>C p.Asn89His	PICPPNBC_03086	iolU	scyllo-inositol 2-dehydrogenase (NADP(+)) IolU
NC_000913.3	3238631	snp	G	A	A:58 G:0	CDS	+	52/966	18/321	missense_variant c.52G>A p.Ala18Thr	PICPPNBC_03087	alx	Putative membrane-bound redox modulator Alx
NC_000913.3	3239957	snp	G	A	A:37 G:0	CDS	+	14/1245	5/414	missense_variant c.14G>A p.Arg5His	PICPPNBC_03088	sstT	Serine/threonine transporter SstT
NC_000913.3	3241254	snp	T	C	C:37 T:0	CDS	-	491/552	164/183	missense_variant c.491A>G p.Lys164Arg	PICPPNBC_03089	ygjV	Inner membrane protein YgjV
NC_000913.3	3242587	snp	T	C	C:56 T:0	CDS	-	728/1488	243/495	missense_variant c.728A>G p.Asn243Ser	PICPPNBC_03090	uxaA	Altronate dehydratase
NC_000913.3	3245859	complex	GAGCACG	TGACACA	TGACACA:41 GAGCACG:1	CDS	+	636/1299	212/432	missense_variant c.636_642delGAGCACGinsTGACACA p.Ser213Asp	PICPPNBC_03092	exuT	Hexuronate transporter
NC_000913.3	3247204	snp	T	G	G:55 T:1	CDS	+	553/777	185/258	missense_variant c.553T>G p.Ser185Ala	PICPPNBC_03093	lldR_1	Putative L-lactate dehydrogenase operon regulatory protein
NC_000913.3	3248323	snp	A	T	T:35 A:1	CDS	+	551/663	184/220	missense_variant c.551A>T p.Tyr184Phe	PICPPNBC_03094	yqjA	Inner membrane protein YqjA
NC_000913.3	3248502	snp	G	A	A:33 G:1	CDS	+	64/384	22/127	missense_variant c.64G>A p.Gly22Ser	PICPPNBC_03095	mzrA	Modulator protein MzrA
NC_000913.3	3250506	snp	C	G	G:29 C:0	CDS	+	35/483	12/160	missense_variant c.35C>G p.Thr12Ser	PICPPNBC_03100	yqjF	Inner membrane protein YqjF
NC_000913.3	3251157	snp	C	A	A:37 C:0	CDS	+	134/987	45/328	missense_variant c.134C>A p.Thr45Lys	PICPPNBC_03101	yqjG	Glutathionyl-hydroquinone reductase YqjG
NC_000913.3	3254577	complex	GCCGGA	ACTGGT	ACTGGT:37 GCCGGA:0	CDS	+	259/702	87/233	missense_variant c.259_264delGCCGGAinsACTGGT p.Ala87Thr	PICPPNBC_03105	yhaK	Pirin-like protein YhaK
NC_000913.3	3256946	snp	C	T	T:62 C:0	CDS	-	1065/1332	355/443	missense_variant c.1065G>A p.Met355Ile	PICPPNBC_03108	dlsT	putative serine transporter
NC_000913.3	3259154	mnp	AC	GT	GT:47 AC:0	CDS	-	496/1365	165/454	missense_variant c.495_496delGTinsAC p.Ser166Pro	PICPPNBC_03109	tdcG	L-serine dehydratase TdcG
NC_000913.3	3261056	mnp	CC	TT	TT:72 CC:0	CDS	-	1363/2295	454/764	missense_variant c.1362_1363delGGinsAA p.Val455Met	PICPPNBC_03111	tdcE	PFL-like enzyme TdcE
NC_000913.3	3262578	complex	ACCACAG	TCCAAAA	TCCAAAA:34 ACCACAG:1	CDS	-	1083/1209	359/402	missense_variant c.1077_1083delCTGTGGTinsTTTTGGA p.Cys360Phe	PICPPNBC_03112	tdcD	Propionate kinase
NC_000913.3	3263980	complex	GACCAGG	AATCAAA	AATCAAA:46 GACCAGG:0	CDS	-	1038/1332	344/443	missense_variant c.1032_1038delCCTGGTCinsTTTGATT p.Val346Ile	PICPPNBC_03113	tdcC	Threonine/serine transporter TdcC
NC_000913.3	3266131	snp	C	T	T:39 C:1	CDS	-	935/939	312/312	missense_variant c.935G>A p.Gly312Asp	PICPPNBC_03115	tsaR_2	HTH-type transcriptional regulator TsaR
NC_000913.3	3270708	snp	A	G	G:61 A:0	CDS	-	1063/1146	355/381	missense_variant c.1063T>C p.Phe355Leu	PICPPNBC_03118	garK	Glycerate 2-kinase
NC_000913.3	3273235	snp	A	T	T:52 A:0	CDS	-	323/771	108/256	missense_variant c.323T>A p.Leu108Gln	PICPPNBC_03120	garL	5-keto-4-deoxy-D-glucarate aldolase
NC_000913.3	3274885	snp	T	A	A:43 T:1	CDS	-	23/1335	8/444	missense_variant c.23A>T p.Glu8Val	PICPPNBC_03121	garP	putative galactarate transporter
NC_000913.3	3276062	complex	ATC	GTA	GTA:69 ATC:0	CDS	+	781/1572	261/523	missense_variant c.781_783delATCinsGTA p.Ile261Val	PICPPNBC_03122	garD	Galactarate dehydratase (L-threo-forming)
NC_000913.3	3277023	snp	C	A	A:58 C:0	CDS	+	22/336	8/111	missense_variant c.22C>A p.His8Asn	PICPPNBC_03123	prlF	Antitoxin PrlF
NC_000913.3	3277427	snp	A	G	G:57 A:0	CDS	+	91/465	31/154	missense_variant c.91A>G p.Thr31Ala	PICPPNBC_03124	yhaV	Ribonuclease toxin YhaV
NC_000913.3	3279110	snp	A	G	G:36 A:2	CDS	+	197/1281	66/426	missense_variant c.197A>G p.Asp66Gly	PICPPNBC_03126	kbaZ	D-tagatose-1,6-bisphosphate aldolase subunit KbaZ
NC_000913.3	3280619	snp	A	G	G:44 A:1	CDS	+	403/474	135/157	missense_variant c.403A>G p.Thr135Ala	PICPPNBC_03127	levE	PTS system fructose-specific EIIB component
NC_000913.3	3281097	snp	A	G	G:11 A:0	CDS	+	397/402	133/133	missense_variant c.397A>G p.Ile133Val	PICPPNBC_03128	agaC_1	N-acetylgalactosamine permease IIC component 1
NC_000913.3	3281330	snp	G	A	A:45 G:0	CDS	+	161/456	54/151	missense_variant c.161G>A p.Arg54His	PICPPNBC_03129	agaA	N-acetylgalactosamine-6-phosphate deacetylase
NC_000913.3	3282139	complex	GG	AA	AA:47 GG:0	CDS	+	164/1155	55/384	missense_variant c.164_165delGGinsAA p.Arg55Gln	PICPPNBC_03130	agaS	Putative D-galactosamine-6-phosphate deaminase AgaS
NC_000913.3	3283520	complex	ACAA	CCGG	CCGG:44 ACAA:0	CDS	+	378/861	126/286	missense_variant c.378_381delACAAinsCCGG p.Gln127Arg	PICPPNBC_03131	kbaY	D-tagatose-1,6-bisphosphate aldolase subunit KbaY
NC_000913.3	3284174	snp	C	G	G:47 C:0	CDS	+	5/477	2/158	missense_variant c.5C>G p.Thr2Ser	PICPPNBC_03132	sorB	PTS system sorbose-specific EIIB component
NC_000913.3	3285619	snp	G	A	A:51 G:0	CDS	+	142/792	48/263	missense_variant c.142G>A p.Asp48Asn	PICPPNBC_03134	manZ_2	PTS system mannose-specific EIID component
NC_000913.3	3286411	snp	A	G	G:43 A:1	CDS	+	88/702	30/233	missense_variant c.88A>G p.Asn30Asp	PICPPNBC_03135	nagB_2	Glucosamine-6-phosphate deaminase 1
NC_000913.3	3292604	complex	GGCGGGTAAGTCT	AGCAGGCAGGTCA	AGCAGGCAGGTCA:37 GGCGGGTAAGTCT:0	CDS	-	732/861	240/286	missense_variant c.720_732delAGACTTACCCGCCinsTGACCTGCCTGCT p.Glu240Asp	PICPPNBC_03140	rsmI	Ribosomal RNA small subunit methyltransferase I
NC_000913.3	3293655	snp	T	G	G:43 T:0	CDS	+	256/2037	86/678	missense_variant c.256T>G p.Phe86Val	PICPPNBC_03141	lpoA	Penicillin-binding protein activator LpoA
NC_000913.3	3296395	snp	A	T	T:60 A:2	CDS	+	587/591	196/196	missense_variant c.587A>T p.Asp196Val	PICPPNBC_03143	diaA	DnaA initiator-associating protein DiaA
NC_000913.3	3298993	snp	T	C	C:47 T:0	CDS	+	20/519	7/172	missense_variant c.20T>C p.Val7Ala	PICPPNBC_03147	yhbO	Protein/nucleic acid deglycase 2
NC_000913.3	3301720	snp	G	A	A:45 G:0	CDS	+	236/996	79/331	missense_variant c.236G>A p.Arg79His	PICPPNBC_03152	yhbU	putative protease YhbU
NC_000913.3	3304591	complex	TAA	CAC	CAC:54 TAA:1	CDS	-	1227/1245	409/414	missense_variant c.1225_1227delTTAinsGTG p.Leu409Val	PICPPNBC_03155	mtr	Tryptophan-specific transport protein
NC_000913.3	3309292	snp	G	T	T:55 G:0	CDS	-	1877/2136	626/711	missense_variant c.1877C>A p.Thr626Asn	PICPPNBC_03158	pnp	Polyribonucleotide nucleotidyltransferase
NC_000913.3	3314542	complex	TACCTG	AACACC	AACACC:51 TACCTG:1	CDS	-	1473/2673	490/890	missense_variant c.1468_1473delCAGGTAinsGGTGTT p.Gln490Gly	PICPPNBC_03162	infB	Translation initiation factor IF-2
NC_000913.3	3320021	snp	C	A	A:44 C:0	CDS	-	1485/1518	495/505	missense_variant c.1485G>T p.Lys495Asn	PICPPNBC_03167	yhbX	Putative transferase YhbX
NC_000913.3	3322860	complex	TTG	CTA	CTA:51 TTG:0	CDS	-	1211/1338	403/445	missense_variant c.1209_1211delCAAinsTAG p.Asn404Ser	PICPPNBC_03170	glmM	Phosphoglucosamine mutase
NC_000913.3	3324704	snp	T	A	A:42 T:0	CDS	-	208/849	70/282	missense_variant c.208A>T p.Ser70Cys	PICPPNBC_03171	folP	Dihydropteroate synthase
NC_000913.3	3329323	snp	G	A	A:66 G:0	CDS	+	361/1434	121/477	missense_variant c.361G>A p.Ala121Thr	PICPPNBC_03176	dacB	D-alanyl-D-alanine carboxypeptidase DacB
NC_000913.3	3330883	snp	A	G	G:52 A:0	CDS	-	872/1173	291/390	missense_variant c.872T>C p.Val291Ala	PICPPNBC_03177	obgE	GTPase ObgE/CgtA
NC_000913.3	3332115	snp	C	A	A:69 C:0	CDS	-	621/966	207/321	missense_variant c.621G>T p.Lys207Asn	PICPPNBC_03178	yhbE	putative inner membrane transporter YhbE
NC_000913.3	3337136	snp	A	T	T:68 A:0	CDS	-	121/294	41/97	missense_variant c.121T>A p.Cys41Ser	PICPPNBC_03185	mlaB	Intermembrane phospholipid transport system binding protein MlaB
NC_000913.3	3337616	complex	GGCT	AGCA	AGCA:37 GGCT:0	CDS	-	276/636	91/211	missense_variant c.273_276delAGCCinsTGCT p.Glu91Asp	PICPPNBC_03186	mlaC	Intermembrane phospholipid transport system binding protein MlaC
NC_000913.3	3340434	snp	G	A	A:51 G:1	CDS	+	160/978	54/325	missense_variant c.160G>A p.Val54Ile	PICPPNBC_03190	yrbG	Inner membrane protein YrbG
NC_000913.3	3342332	snp	A	G	G:57 A:0	CDS	+	60/567	20/188	missense_variant c.60A>G p.Ile20Met	PICPPNBC_03192	kdsC	3-deoxy-D-manno-octulosonate 8-phosphate phosphatase KdsC
NC_000913.3	3345166	snp	A	C	C:41 A:0	CDS	+	450/1434	150/477	missense_variant c.450A>C p.Glu150Asp	PICPPNBC_03196	rpoN	RNA polymerase sigma-54 factor
NC_000913.3	3346713	snp	C	G	G:55 C:0	CDS	+	136/492	46/163	missense_variant c.136C>G p.Pro46Ala	PICPPNBC_03198	ptsN	Nitrogen regulatory protein
NC_000913.3	3349179	snp	A	C	C:40 A:0	CDS	-	631/729	211/242	missense_variant c.631T>G p.Ser211Ala	PICPPNBC_03202	mtgA	Biosynthetic peptidoglycan transglycosylase
NC_000913.3	3350040	snp	C	T	T:52 C:0	CDS	-	420/654	140/217	missense_variant c.420G>A p.Met140Ile	PICPPNBC_03203	elbB	Glyoxalase ElbB
NC_000913.3	3350953	complex	CT	TC	TC:62 CT:0	CDS	-	2073/2337	691/778	missense_variant c.2072_2073delAGinsGA p.Lys691Arg	PICPPNBC_03204	arcB	Aerobic respiration control sensor protein ArcB
NC_000913.3	3354662	snp	T	A	A:64 T:0	CDS	+	31/4554	11/1517	missense_variant c.31T>A p.Ser11Thr	PICPPNBC_03206	gltB	Glutamate synthase [NADPH] large chain
NC_000913.3	3359713	complex	CGTT	GATC	GATC:34 CGTT:0	CDS	+	516/1419	172/472	missense_variant c.516_519delCGTTinsGATC p.Val173Ile	PICPPNBC_03207	gltD	Glutamate synthase [NADPH] small chain
NC_000913.3	3369155	snp	A	T	T:46 A:0	CDS	-	324/465	108/154	missense_variant c.324T>A p.Asp108Glu	PICPPNBC_03216	yhcH_1	putative protein YhcH
NC_000913.3	3369482	snp	T	A	A:71 T:0	CDS	-	869/876	290/291	missense_variant c.869A>T p.Lys290Ile	PICPPNBC_03217	nanK	N-acetylmannosamine kinase
NC_000913.3	3371204	complex	GCG	ACA	ACA:54 GCG:0	CDS	-	1371/1491	457/496	missense_variant c.1369_1371delCGCinsTGT p.Arg457Cys	PICPPNBC_03219	nanT	Sialic acid transporter NanT
NC_000913.3	3376348	snp	G	T	T:26 G:0	CDS	-	429/498	143/165	missense_variant c.429C>A p.Asp143Glu	PICPPNBC_03223	sspB	Stringent starvation protein B
NC_000913.3	3378960	snp	A	C	C:52 A:0	CDS	-	1038/1128	346/375	missense_variant c.1038T>G p.Asp346Glu	PICPPNBC_03227	zapE	Cell division protein ZapE
NC_000913.3	3381041	snp	G	A	A:50 G:0	CDS	+	299/1368	100/455	missense_variant c.299G>A p.Ser100Asn	PICPPNBC_03229	degQ	Periplasmic pH-dependent serine endoprotease DegQ
NC_000913.3	3382625	complex	AATTAATG	GATCAATC	GATCAATC:42 AATTAATG:0	CDS	+	426/1068	142/355	missense_variant c.426_433delAATTAATGinsGATCAATC p.Ala145Pro	PICPPNBC_03230	degS	Serine endoprotease DegS
NC_000913.3	3385131	snp	C	G	G:65 C:0	CDS	+	429/471	143/156	missense_variant c.429C>G p.Asp143Glu	PICPPNBC_03232	argR	Arginine repressor
NC_000913.3	3390612	complex	CG	TA	TA:33 CG:0	CDS	-	1417/1446	472/481	missense_variant c.1416_1417delCGinsTA p.Asp473Asn	PICPPNBC_03239	tldD	Metalloprotease TldD
NC_000913.3	3397879	snp	T	A	A:48 T:0	CDS	-	500/594	167/197	missense_variant c.500A>T p.Tyr167Phe	PICPPNBC_03242	yhdE	dTTP/UTP pyrophosphatase
NC_000913.3	3398984	snp	G	A	A:61 G:0	CDS	-	995/1104	332/367	missense_variant c.995C>T p.Ala332Val	PICPPNBC_03244	mreC	Cell shape-determining protein MreC
NC_000913.3	3401801	snp	T	C	C:58 T:0	CDS	-	1532/1941	511/646	missense_variant c.1532A>G p.Lys511Arg	PICPPNBC_03246	csrD	RNase E specificity factor CsrD
NC_000913.3	3404066	snp	G	A	A:72 G:0	CDS	+	583/975	195/324	missense_variant c.583G>A p.Val195Ile	PICPPNBC_03247	acuI	putative acrylyl-CoA reductase AcuI
NC_000913.3	3406436	snp	G	A	A:48 G:0	CDS	+	520/1350	174/449	missense_variant c.520G>A p.Gly174Ser	PICPPNBC_03249	accC	Biotin carboxylase
NC_000913.3	3407471	snp	T	C	C:30 T:0	CDS	+	97/243	33/80	missense_variant c.97T>C p.Ser33Pro	PICPPNBC_03250	yhdT	putative membrane protein YhdT
NC_000913.3	3408242	complex	CGCAGTACAGACCT	TGCGGTAGACACGC	TGCGGTAGACACGC:34 CGCAGTACAGACCT:0	CDS	+	636/1452	212/483	missense_variant c.636_649delCGCAGTACAGACCTinsTGCGGTAGACACGC p.Gln215Asp	PICPPNBC_03251	panF	Sodium/pantothenate symporter
NC_000913.3	3411703	complex	TATTCAC	CATCCAG	CATCCAG:37 TATTCAC:0	CDS	+	51/885	17/294	missense_variant c.51_57delTATTCACinsCATCCAG p.His19Gln	PICPPNBC_03255	yhdJ	DNA adenine methyltransferase YhdJ
NC_000913.3	3412806	snp	C	T	T:54 C:0	CDS	-	660/663	220/220	missense_variant c.660G>A p.Met220Ile	PICPPNBC_03257	acrR_2	HTH-type transcriptional regulator AcrR
NC_000913.3	3414171	snp	A	G	G:82 A:0	CDS	+	308/1158	103/385	missense_variant c.308A>G p.Asn103Ser	PICPPNBC_03258	acrE	Multidrug export protein AcrE
NC_000913.3	3415752	snp	T	A	A:63 T:0	CDS	+	720/3105	240/1034	missense_variant c.720T>A p.Phe240Leu	PICPPNBC_03259	acrF	Multidrug export protein AcrF
NC_000913.3	3419677	snp	G	A	A:62 G:0	CDS	+	403/792	135/263	missense_variant c.403G>A p.Ala135Thr	PICPPNBC_03263	yhdW	Putative amino-acid ABC transporter-binding protein YhdW
NC_000913.3	3421707	snp	C	T	T:50 C:0	CDS	+	383/1104	128/367	missense_variant c.383C>T p.Ala128Val	PICPPNBC_03265	yhdY	Inner membrane amino-acid ABC transporter permease protein YhdY
NC_000913.3	3430037	complex	CC	GT	GT:25 CC:0	CDS	-	802/819	267/272	missense_variant c.801_802delGGinsAC p.Glu268Gln	PICPPNBC_03276	aroE	Shikimate dehydrogenase (NADP(+))
NC_000913.3	3431177	snp	A	G	G:53 A:0	CDS	-	239/573	80/190	missense_variant c.239T>C p.Val80Ala	PICPPNBC_03277	tsaC	Threonylcarbamoyl-AMP synthase
NC_000913.3	3432099	complex	ATCA	GTCT	GTCT:47 ATCA:0	CDS	-	366/474	121/157	missense_variant c.363_366delTGATinsAGAC p.Asp121Glu	PICPPNBC_03279	smg	Protein Smg
NC_000913.3	3434301	snp	G	A	A:52 G:0	CDS	+	88/948	30/315	missense_variant c.88G>A p.Val30Ile	PICPPNBC_03282	fmt	Methionyl-tRNA formyltransferase
NC_000913.3	3435249	snp	G	A	A:66 G:0	CDS	+	43/1290	15/429	missense_variant c.43G>A p.Val15Ile	PICPPNBC_03283	rsmB	Ribosomal RNA small subunit methyltransferase B
NC_000913.3	3438212	complex	TGCGCAG	GGCCCAA	GGCCCAA:42 TGCGCAG:0	CDS	+	189/411	63/136	missense_variant c.189_195delTGCGCAGinsGGCCCAA p.Asp63Glu	PICPPNBC_03285	mscL	Large-conductance mechanosensitive channel
NC_000913.3	3438441	snp	C	T	T:27 C:0	CDS	-	209/219	70/72	missense_variant c.209G>A p.Gly70Asp	PICPPNBC_03286	arfA	Alternative ribosome-rescue factor A
NC_000913.3	3438794	complex	CATCG	TATCA	TATCA:65 CATCG:0	CDS	-	337/426	111/141	missense_variant c.333_337delCGATGinsTGATA p.Ala113Thr	PICPPNBC_03287	zntR	HTH-type transcriptional regulator ZntR
NC_000913.3	3441881	snp	G	A	A:66 G:0	CDS	-	218/390	73/129	missense_variant c.218C>T p.Ala73Val	PICPPNBC_03292	rpsK	30S ribosomal protein S11
NC_000913.3	3444311	snp	T	C	C:40 T:0	CDS	-	229/435	77/144	missense_variant c.229A>G p.Ile77Val	PICPPNBC_03296	rplO	50S ribosomal protein L15
NC_000913.3	3447542	snp	C	T	T:56 C:0	CDS	-	226/315	76/104	missense_variant c.226G>A p.Ala76Thr	PICPPNBC_03304	rplX	50S ribosomal protein L24
NC_000913.3	3453565	snp	T	G	G:49 T:0	CDS	-	363/420	121/139	missense_variant c.363A>C p.Glu121Asp	PICPPNBC_03317	gspB	Putative general secretion pathway protein B
NC_000913.3	3454117	snp	G	A	A:50 G:0	CDS	-	1282/1470	428/489	missense_variant c.1282C>T p.Pro428Ser	PICPPNBC_03318	gspA	Putative general secretion pathway protein A
NC_000913.3	3455591	snp	G	C	C:52 G:0	CDS	+	14/816	5/271	missense_variant c.14G>C p.Arg5Pro	PICPPNBC_03319	gspC	Putative type II secretion system protein C
NC_000913.3	3456382	snp	A	G	G:57 A:0	CDS	+	805/816	269/271	missense_variant c.805A>G p.Arg269Gly	PICPPNBC_03320	gspD	Putative secretin GspD
NC_000913.3	3459141	complex	CTCCC	TCCCT	TCCCT:52 CTCCC:0	CDS	+	803/1482	268/493	missense_variant c.803_807delCTCCCinsTCCCT p.Thr268Ile	PICPPNBC_03321	gspE	Putative type II secretion system protein E
NC_000913.3	3460100	snp	G	C	C:46 G:0	CDS	+	284/1197	95/398	missense_variant c.284G>C p.Gly95Ala	PICPPNBC_03322	gspF	Putative type II secretion system protein F
NC_000913.3	3461216	snp	A	G	G:64 A:0	CDS	+	194/438	65/145	missense_variant c.194A>G p.His65Arg	PICPPNBC_03323	gspG	Putative type II secretion system protein G
NC_000913.3	3461571	snp	T	C	C:56 T:0	CDS	+	104/510	35/169	missense_variant c.104T>C p.Val35Ala	PICPPNBC_03324	gspH	Putative type II secretion system protein H
NC_000913.3	3462077	snp	A	C	C:49 A:0	CDS	+	104/378	35/125	missense_variant c.104A>C p.Asn35Thr	PICPPNBC_03325	gspI	Putative type II secretion system protein I
NC_000913.3	3462824	snp	C	A	A:61 C:0	CDS	+	481/588	161/195	missense_variant c.481C>A p.Gln161Lys	PICPPNBC_03326	gspJ	Putative type II secretion system protein J
NC_000913.3	3463008	snp	C	A	A:14 C:0	CDS	+	85/984	29/327	missense_variant c.85C>A p.Leu29Ile	PICPPNBC_03327	gspK	Putative type II secretion system protein K
NC_000913.3	3463953	snp	C	T	T:39 C:0	CDS	+	32/1164	11/387	missense_variant c.32C>T p.Ser11Phe	PICPPNBC_03328	gspL	Putative type II secretion system protein L
NC_000913.3	3465130	snp	G	A	A:54 G:0	CDS	+	49/462	17/153	missense_variant c.49G>A p.Val17Ile	PICPPNBC_03329	gspM	Putative type II secretion system protein M
NC_000913.3	3465589	snp	A	G	G:54 A:0	CDS	+	47/678	16/225	missense_variant c.47A>G p.Asp16Gly	PICPPNBC_03330	gspO	Type 4 prepilin-like proteins leader peptide-processing enzyme
NC_000913.3	3467431	complex	GGATG	CCATA	CCATA:51 GGATG:0	CDS	-	2423/2694	807/897	missense_variant c.2419_2423delCATCCinsTATGG p.HisPro807TyrGly	PICPPNBC_03333	chiA	putative bifunctional chitinase/lysozyme
NC_000913.3	3474698	snp	G	A	A:56 G:0	CDS	-	268/288	90/95	missense_variant c.268C>T p.Pro90Ser	PICPPNBC_03338	tusB	Protein TusB
NC_000913.3	3475101	snp	C	T	T:61 C:0	CDS	-	232/360	78/119	missense_variant c.232G>A p.Val78Ile	PICPPNBC_03339	tusC	Protein TusC
NC_000913.3	3475405	snp	T	G	G:51 T:0	CDS	-	314/387	105/128	missense_variant c.314A>C p.Gln105Pro	PICPPNBC_03340	tusD	Sulfurtransferase TusD
NC_000913.3	3477320	snp	C	T	T:49 C:0	CDS	-	100/813	34/270	missense_variant c.100G>A p.Ala34Thr	PICPPNBC_03342	fkpA	FKBP-type peptidyl-prolyl cis-trans isomerase FkpA
NC_000913.3	3481612	snp	C	A	A:52 C:0	CDS	+	324/1914	108/637	missense_variant c.324C>A p.His108Gln	PICPPNBC_03348	yheS	putative ABC transporter ATP-binding protein YheS
NC_000913.3	3484844	snp	C	T	T:60 C:0	CDS	+	355/870	119/289	missense_variant c.355C>T p.Pro119Ser	PICPPNBC_03351	cfxP	Phosphoribulokinase, plasmid
NC_000913.3	3488999	snp	T	A	A:64 T:0	CDS	-	1182/1221	394/406	missense_variant c.1182A>T p.Gln394His	PICPPNBC_03355	argD	Acetylornithine/succinyldiaminopimelate aminotransferase
NC_000913.3	3490404	snp	G	T	T:66 G:0	CDS	-	426/564	142/187	missense_variant c.426C>A p.Asp142Glu	PICPPNBC_03356	pabA	Aminodeoxychorismate synthase component 2
NC_000913.3	3490877	snp	G	A	A:63 G:1	CDS	-	587/603	196/200	missense_variant c.587C>T p.Ala196Val	PICPPNBC_03357	fic	putative protein adenylyltransferase Fic
NC_000913.3	3491468	snp	A	C	C:53 A:0	CDS	-	153/168	51/55	missense_variant c.153T>G p.Ser51Arg	PICPPNBC_03358	yhfG	putative protein YhfG
NC_000913.3	3496381	snp	C	G	G:56 C:0	CDS	+	2371/2544	791/847	missense_variant c.2371C>G p.Leu791Val	PICPPNBC_03361	nasD	Nitrite reductase [NAD(P)H]
NC_000913.3	3496838	snp	A	C	C:55 A:0	CDS	+	288/327	96/108	missense_variant c.288A>C p.Glu96Asp	PICPPNBC_03362	nirD	Nitrite reductase (NADH) small subunit
NC_000913.3	3497022	snp	A	C	C:60 A:0	CDS	+	20/807	7/268	missense_variant c.20A>C p.Asn7Thr	PICPPNBC_03363	nirC	Nitrite transporter NirC
NC_000913.3	3499016	snp	C	T	T:49 C:0	CDS	+	1189/1374	397/457	missense_variant c.1189C>T p.His397Tyr	PICPPNBC_03364	cysG	Siroheme synthase
NC_000913.3	3504970	complex	GCAC	ATAT	ATAT:10 GCAC:0	CDS	-	1051/1086	350/361	missense_variant c.1048_1051delGTGCinsATAT p.Val350Ile	PICPPNBC_03371	yhfS	putative protein YhfS
NC_000913.3	3507812	snp	T	A	A:58 T:0	CDS	-	779/879	260/292	missense_variant c.779A>T p.Tyr260Phe	PICPPNBC_03374	php	Phosphotriesterase homology protein
NC_000913.3	3508613	snp	G	A	A:56 G:2	CDS	-	1201/1227	401/408	missense_variant c.1201C>T p.Leu401Phe	PICPPNBC_03375	deoB_1	Phosphopentomutase
NC_000913.3	3509820	snp	C	T	T:63 C:0	CDS	-	1157/1164	386/387	missense_variant c.1157G>A p.Gly386Glu	PICPPNBC_03376	yhfX	putative protein YhfX
NC_000913.3	3513129	snp	C	A	A:43 C:0	CDS	-	510/1005	170/334	missense_variant c.510G>T p.Glu170Asp	PICPPNBC_03379	trpS	Tryptophan--tRNA ligase
NC_000913.3	3514175	snp	T	A	A:53 T:1	CDS	-	215/759	72/252	missense_variant c.215A>T p.Gln72Leu	PICPPNBC_03380	gph	Phosphoglycolate phosphatase
NC_000913.3	3515260	snp	C	A	A:62 C:0	CDS	-	654/837	218/278	missense_variant c.654G>T p.Glu218Asp	PICPPNBC_03382	dam	DNA adenine methylase
NC_000913.3	3516315	complex	GCC	CCT	CCT:43 GCC:0	CDS	-	992/1287	330/428	missense_variant c.990_992delGGCinsAGG p.Ala331Gly	PICPPNBC_03383	damX	Cell division protein DamX
NC_000913.3	3517594	snp	T	G	G:57 T:0	CDS	-	893/1089	298/362	missense_variant c.893A>C p.Lys298Thr	PICPPNBC_03384	aroB	3-dehydroquinate synthase
NC_000913.3	3520010	snp	C	T	T:44 C:0	CDS	-	664/1209	222/402	missense_variant c.664G>A p.Val222Ile	PICPPNBC_03386	pilQ	Type IV pilus biogenesis and competence protein PilQ
NC_000913.3	3523951	snp	C	G	G:38 C:0	CDS	+	1081/2553	361/850	missense_variant c.1081C>G p.Gln361Glu	PICPPNBC_03391	mrcA	Penicillin-binding protein 1A
NC_000913.3	3525668	snp	T	G	G:47 T:0	CDS	-	482/561	161/186	missense_variant c.482A>C p.Asp161Ala	PICPPNBC_03392	nudE	ADP compounds hydrolase NudE
NC_000913.3	3526607	snp	C	T	T:69 C:0	CDS	+	139/2136	47/711	missense_variant c.139C>T p.Pro47Ser	PICPPNBC_03393	yrfF	Putative membrane protein IgaA
NC_000913.3	3529592	snp	C	T	T:48 C:0	CDS	+	245/402	82/133	missense_variant c.245C>T p.Ala82Val	PICPPNBC_03395	hslR	Heat shock protein 15
NC_000913.3	3535795	complex	GCG	ACA	ACA:68 GCG:0	CDS	-	74/1353	24/450	missense_variant c.72_74delCGCinsTGT p.Ala25Val	PICPPNBC_03399	envZ	Osmolarity sensor protein EnvZ
NC_000913.3	3537016	snp	C	A	A:47 C:0	CDS	+	205/477	69/158	missense_variant c.205C>A p.Leu69Met	PICPPNBC_03401	greB	Transcription elongation factor GreB
NC_000913.3	3537651	snp	G	T	T:47 G:0	CDS	+	267/2322	89/773	missense_variant c.267G>T p.Lys89Asn	PICPPNBC_03402	yhgF	Protein YhgF
NC_000913.3	3542255	snp	A	G	G:54 A:0	CDS	+	1849/2322	617/773	missense_variant c.1849A>G p.Ile617Val	PICPPNBC_03404	feoB	Fe(2+) transporter FeoB
NC_000913.3	3542839	snp	C	A	A:34 C:0	CDS	+	112/237	38/78	missense_variant c.112C>A p.Gln38Lys	PICPPNBC_03405	feoC	putative [Fe-S]-dependent transcriptional repressor FeoC
NC_000913.3	3543733	complex	GGGG	AGGA	AGGA:18 GGGG:0	CDS	+	567/879	189/292	missense_variant c.567_570delGGGGinsAGGA p.Met189Ile	PICPPNBC_03406		ISNCY family transposase ISVsa17
NC_000913.3	3544117	snp	G	T	T:48 G:0	CDS	-	728/771	243/256	missense_variant c.728C>A p.Ala243Asp	PICPPNBC_03407	bioH	Pimeloyl-[acyl-carrier protein] methyl ester esterase
NC_000913.3	3544969	snp	A	G	G:72 A:0	CDS	+	88/684	30/227	missense_variant c.88A>G p.Thr30Ala	PICPPNBC_03408	prs_2	Putative ribose-phosphate pyrophosphokinase
NC_000913.3	3548136	complex	TTCG	ATCT	ATCT:57 TTCG:0	CDS	-	1935/2085	644/694	missense_variant c.1932_1935delCGAAinsAGAT p.Glu645Asp	PICPPNBC_03411	malQ	4-alpha-glucanotransferase
NC_000913.3	3550790	snp	C	A	A:67 C:0	CDS	-	1684/2394	562/797	missense_variant c.1684G>T p.Ala562Ser	PICPPNBC_03412	malP_1	Maltodextrin phosphorylase
NC_000913.3	3554418	snp	A	G	G:65 A:0	CDS	+	1334/2706	445/901	missense_variant c.1334A>G p.Asp445Gly	PICPPNBC_03413	malT	HTH-type transcriptional regulator MalT
NC_000913.3	3555877	snp	T	C	C:36 T:0	CDS	-	973/1017	325/338	missense_variant c.973A>G p.Ser325Gly	PICPPNBC_03414	rtcA	RNA 3'-terminal phosphate cyclase
NC_000913.3	3559879	snp	G	T	T:29 G:1	CDS	-	476/507	159/168	missense_variant c.476C>A p.Thr159Lys	PICPPNBC_03417	glpR	Glycerol-3-phosphate regulon repressor
NC_000913.3	3561229	snp	C	T	T:53 C:0	CDS	-	224/831	75/276	missense_variant c.224G>A p.Gly75Asp	PICPPNBC_03418	glpG	Rhomboid protease GlpG
NC_000913.3	3561710	complex	CAC	GGT	GGT:44 CAC:0	CDS	-	114/327	38/108	missense_variant c.112_114delGTGinsACC p.Val38Thr	PICPPNBC_03419	glpE	Thiosulfate sulfurtransferase GlpE
NC_000913.3	3562599	complex	GC	CA	CA:48 GC:0	CDS	+	587/1506	196/501	missense_variant c.587_588delGCinsCA p.Ser196Thr	PICPPNBC_03420	glpD	Aerobic glycerol-3-phosphate dehydrogenase
NC_000913.3	3568710	complex	TC	CT	CT:47 TC:0	CDS	-	619/1296	206/431	missense_variant c.618_619delGAinsAG p.Ser207Gly	PICPPNBC_03424	glgC	Glucose-1-phosphate adenylyltransferase
NC_000913.3	3569627	snp	C	T	T:46 C:0	CDS	-	1693/1974	565/657	missense_variant c.1693G>A p.Val565Met	PICPPNBC_03425	glgX	Glycogen debranching enzyme
NC_000913.3	3571415	complex	CGT	TGC	TGC:37 CGT:0	CDS	-	2088/2187	696/728	missense_variant c.2086_2088delACGinsGCA p.Thr696Ala	PICPPNBC_03426	glgB	1,4-alpha-glucan branching enzyme GlgB
NC_000913.3	3574304	snp	G	T	T:65 G:0	CDS	-	575/1104	192/367	missense_variant c.575C>A p.Thr192Asn	PICPPNBC_03427	asd	Aspartate-semialdehyde dehydrogenase
NC_000913.3	3576760	snp	G	A	A:50 G:1	CDS	-	302/1341	101/446	missense_variant c.302C>T p.Ala101Val	PICPPNBC_03429	gntU	Low-affinity gluconate transporter
NC_000913.3	3577457	complex	GCCGT	AGCGC	AGCGC:61 GCCGT:0	CDS	-	136/528	44/175	missense_variant c.132_136delACGGCinsGCGCT p.Arg46Cys	PICPPNBC_03430	gntK_1	Thermoresistant gluconokinase
NC_000913.3	3579099	snp	C	T	T:44 C:0	CDS	-	547/696	183/231	missense_variant c.547G>A p.Val183Ile	PICPPNBC_03432	yhhW	Quercetin 2,3-dioxygenase
NC_000913.3	3579772	complex	TTA	CTC	CTC:50 TTA:0	CDS	-	1034/1038	344/345	missense_variant c.1032_1034delTAAinsGAG p.Lys345Arg	PICPPNBC_03433	yhhX	putative oxidoreductase YhhX
NC_000913.3	3581220	snp	G	A	A:43 G:0	CDS	+	83/489	28/162	missense_variant c.83G>A p.Cys28Tyr	PICPPNBC_03434	aaaT	L-amino acid N-acetyltransferase AaaT
NC_000913.3	3585317	mnp	AG	TT	TT:46 AG:0	CDS	-	1507/1743	502/580	missense_variant c.1506_1507delCTinsAA p.Leu503Met	PICPPNBC_03441	ggt	Glutathione hydrolase proenzyme
NC_000913.3	3586958	complex	ATTCTT	CTTTTG	CTTTTG:52 ATTCTT:0	CDS	+	16/441	6/146	missense_variant c.16_21delATTCTTinsCTTTTG p.Ile6Leu	PICPPNBC_03442	yhhA	putative protein YhhA
NC_000913.3	3587528	complex	TGAGT	CGAGC	CGAGC:64 TGAGT:0	CDS	-	586/744	194/247	missense_variant c.582_586delACTCAinsGCTCG p.Asn196Asp	PICPPNBC_03443	ugpQ	Glycerophosphodiester phosphodiesterase, cytoplasmic
NC_000913.3	3588160	snp	C	G	G:43 C:0	CDS	-	1021/1071	341/356	missense_variant c.1021G>C p.Ala341Pro	PICPPNBC_03444	ugpC_2	sn-glycerol-3-phosphate import ATP-binding protein UgpC
NC_000913.3	3589273	snp	A	G	G:55 A:0	CDS	-	755/846	252/281	missense_variant c.755T>C p.Val252Ala	PICPPNBC_03445	lacG	Lactose transport system permease protein LacG
NC_000913.3	3590701	snp	A	C	C:62 A:0	CDS	-	211/888	71/295	missense_variant c.211T>G p.Ser71Ala	PICPPNBC_03446	ugpA	sn-glycerol-3-phosphate transport system permease protein UgpA
NC_000913.3	3591210	complex	CGCGG	GGCAA	GGCAA:50 CGCGG:0	CDS	-	1116/1317	371/438	missense_variant c.1112_1116delCCGCGinsTTGCC p.Thr371Ile	PICPPNBC_03447	ugpB	sn-glycerol-3-phosphate-binding periplasmic protein UgpB
NC_000913.3	3593044	snp	T	C	C:35 T:0	CDS	-	394/714	132/237	missense_variant c.394A>G p.Ile132Val	PICPPNBC_03448	livF	High-affinity branched-chain amino acid transport ATP-binding protein LivF
NC_000913.3	3593515	snp	G	A	A:63 G:0	CDS	-	692/768	231/255	missense_variant c.692C>T p.Thr231Met	PICPPNBC_03449	lptB_2	Lipopolysaccharide export system ATP-binding protein LptB
NC_000913.3	3596214	snp	T	G	G:73 T:2	CDS	-	190/927	64/308	missense_variant c.190A>C p.Met64Leu	PICPPNBC_03451	livH	High-affinity branched-chain amino acid transport system permease protein LivH
NC_000913.3	3596723	snp	C	T	T:70 C:1	CDS	-	838/1110	280/369	missense_variant c.838G>A p.Ala280Thr	PICPPNBC_03452	livK	Leucine-specific-binding protein
NC_000913.3	3598013	snp	A	C	C:60 A:0	CDS	+	30/384	10/127	missense_variant c.30A>C p.Lys10Asn	PICPPNBC_03453	panZ	PanD regulatory factor
NC_000913.3	3598640	complex	GTC	CTA	CTA:26 GTC:0	CDS	-	1019/1104	339/367	missense_variant c.1017_1019delGACinsTAG p.Thr340Ser	PICPPNBC_03454	livJ	Leu/Ile/Val-binding protein
NC_000913.3	3601908	snp	A	G	G:48 A:1	CDS	-	179/1059	60/352	missense_variant c.179T>C p.Phe60Ser	PICPPNBC_03456	ftsX	Cell division protein FtsX
NC_000913.3	3603210	snp	T	A	A:34 T:0	CDS	-	1034/1494	345/497	missense_variant c.1034A>T p.Gln345Leu	PICPPNBC_03458	ftsY	Signal recognition particle receptor FtsY
NC_000913.3	3604878	snp	C	G	G:66 C:0	CDS	+	486/597	162/198	missense_variant c.486C>G p.Asn162Lys	PICPPNBC_03459	rsmD	Ribosomal RNA small subunit methyltransferase D
NC_000913.3	3606526	snp	G	A	A:66 G:0	CDS	+	76/2199	26/732	missense_variant c.76G>A p.Ala26Thr	PICPPNBC_03463	zntA	Zinc/cadmium/lead-transporting P-type ATPase
NC_000913.3	3609330	snp	G	T	T:39 G:0	CDS	+	114/666	38/221	missense_variant c.114G>T p.Leu38Phe	PICPPNBC_03465	yhhQ	Queuosine precursor transporter
NC_000913.3	3610540	complex	GACGTGTT	TATTTCCA	TATTTCCA:37 GACGTGTT:0	CDS	-	1227/1251	407/416	missense_variant c.1220_1227delAACACGTCinsTGGAAATA p.GluHisVal407ValGluIle	PICPPNBC_03467	yhhS	putative MFS-type transporter YhhS
NC_000913.3	3611899	snp	A	G	G:52 A:0	CDS	+	35/1050	12/349	missense_variant c.35A>G p.His12Arg	PICPPNBC_03468	yhhT_2	Putative transport protein YhhT
NC_000913.3	3613670	snp	C	T	T:65 C:0	CDS	+	4/1575	2/524	missense_variant c.4C>T p.Leu2Phe	PICPPNBC_03470	nikA	Nickel-binding periplasmic protein
NC_000913.3	3616452	snp	G	A	A:47 G:0	CDS	+	271/834	91/277	missense_variant c.271G>A p.Val91Ile	PICPPNBC_03472	nikC	Nickel transport system permease protein NikC
NC_000913.3	3617660	snp	G	C	C:59 G:0	CDS	+	646/765	216/254	missense_variant c.646G>C p.Asp216His	PICPPNBC_03473	nikD	Nickel import ATP-binding protein NikD
NC_000913.3	3617791	snp	A	G	G:49 A:0	CDS	+	16/807	6/268	missense_variant c.16A>G p.Ile6Val	PICPPNBC_03474	nikE	Nickel import ATP-binding protein NikE
NC_000913.3	3625745	complex	TGCC	CGCT	CGCT:38 TGCC:0	CDS	-	1059/1125	352/374	missense_variant c.1056_1059delGGCAinsAGCG p.Met352Ile	PICPPNBC_03480	yhhJ	Inner membrane transport permease YhhJ
NC_000913.3	3627197	snp	C	G	G:57 C:0	CDS	-	2342/2736	781/911	missense_variant c.2342G>C p.Gly781Ala	PICPPNBC_03481	rbbA	Ribosome-associated ATPase
NC_000913.3	3641367	snp	G	A	A:59 G:0	CDS	+	506/1470	169/489	missense_variant c.506G>A p.Arg169Lys	PICPPNBC_03491	dtpB	Dipeptide and tripeptide permease B
NC_000913.3	3642509	complex	GCGT	CTGC	CTGC:42 GCGT:0	CDS	-	624/753	207/250	missense_variant c.621_624delACGCinsGCAG p.Arg208Gln	PICPPNBC_03492	rsmJ	Ribosomal RNA small subunit methyltransferase J
NC_000913.3	3643212	snp	A	C	C:56 A:0	CDS	-	1971/2043	657/680	missense_variant c.1971T>G p.Asp657Glu	PICPPNBC_03493	prlC	Oligopeptidase A
NC_000913.3	3645701	snp	T	A	A:37 T:0	CDS	+	317/843	106/280	missense_variant c.317T>A p.Leu106Gln	PICPPNBC_03494	rlmJ	Ribosomal RNA large subunit methyltransferase J
NC_000913.3	3646664	complex	GCTGGAGGTA	CATTGAAGTC	CATTGAAGTC:44 GCTGGAGGTA:0	CDS	+	366/1353	122/450	missense_variant c.366_375delGCTGGAGGTAinsCATTGAAGTC p.Leu123Ile	PICPPNBC_03495	gor	Glutathione reductase
NC_000913.3	3650205	complex	GT	AC	AC:13 GT:0	CDS	+	1271/1290	424/429	missense_variant c.1271_1272delGTinsAC p.Arg424His	PICPPNBC_03498	arsB_3	Arsenical pump membrane protein
NC_000913.3	3650288	snp	A	G	G:40 A:1	CDS	+	52/426	18/141	missense_variant c.52A>G p.Thr18Ala	PICPPNBC_03499	arsC	Arsenate reductase
NC_000913.3	3654962	complex	ACT	GCC	GCC:46 ACT:0	CDS	+	280/531	94/176	missense_variant c.280_282delACTinsGCC p.Thr94Ala	PICPPNBC_03503	dctR	HTH-type transcriptional regulator DctR
NC_000913.3	3655724	snp	T	C	C:58 T:0	CDS	-	107/576	36/191	missense_variant c.107A>G p.Asp36Gly	PICPPNBC_03504	sapB_2	Protein SapB
NC_000913.3	3656460	snp	T	C	C:46 T:0	CDS	-	281/333	94/110	missense_variant c.281A>G p.Asn94Ser	PICPPNBC_03506	hdeA	Acid stress chaperone HdeA
NC_000913.3	3657558	complex	GC	AA	AA:18 GC:0	CDS	+	564/573	188/190	missense_variant c.564_565delGCinsAA p.Gln189Lys	PICPPNBC_03507	hdeD	Protein HdeD
NC_000913.3	3659978	complex	CTACA	TTACG	TTACG:60 CTACA:0	CDS	+	747/1158	249/385	missense_variant c.747_751delCTACAinsTTACG p.Ser251Gly	PICPPNBC_03510	mdtE	Multidrug resistance protein MdtE
NC_000913.3	3661296	snp	G	A	A:50 G:0	CDS	+	883/3114	295/1037	missense_variant c.883G>A p.Ala295Thr	PICPPNBC_03511	mdtF	Multidrug resistance protein MdtF
NC_000913.3	3663919	snp	C	A	A:58 C:0	CDS	-	700/729	234/242	missense_variant c.700G>T p.Ala234Ser	PICPPNBC_03512	gadW	HTH-type transcriptional regulator GadW
NC_000913.3	3665029	snp	T	A	A:41 T:0	CDS	-	782/825	261/274	missense_variant c.782A>T p.Asn261Ile	PICPPNBC_03513	gadX_1	HTH-type transcriptional regulator GadX
NC_000913.3	3671064	complex	AAG	CAA	CAA:80 AAG:0	CDS	+	1473/1650	491/549	missense_variant c.1473_1475delAAGinsCAA p.Ser492Asn	PICPPNBC_03516	treF	Cytoplasmic trehalase
NC_000913.3	3671829	snp	C	A	A:37 C:0	CDS	-	66/603	22/200	missense_variant c.66G>T p.Gln22His	PICPPNBC_03517	yhjB	Putative HTH-type transcriptional regulator YhjB
NC_000913.3	3673393	snp	T	C	C:49 T:0	CDS	+	32/1014	11/337	missense_variant c.32T>C p.Ile11Thr	PICPPNBC_03519	yhjD	Inner membrane protein YhjD
NC_000913.3	3675795	complex	ACCCAC	CCCCTT	CCCCTT:48 ACCCAC:0	CDS	+	1010/1323	337/440	missense_variant c.1010_1015delACCCACinsCCCCTT p.Asn337Thr	PICPPNBC_03520	yhjE	Inner membrane metabolite transport protein YhjE
NC_000913.3	3678810	mnp	ACG	CTC	CTC:50 ACG:0	CDS	-	378/768	126/255	missense_variant c.376_378delCGTinsGAG p.Arg126Glu	PICPPNBC_03522	pdeH	Cyclic di-GMP phosphodiesterase PdeH
NC_000913.3	3680506	complex	TC	CG	CG:64 TC:0	CDS	-	1435/1497	478/498	missense_variant c.1434_1435delGAinsCG p.Thr479Ala	PICPPNBC_03524	yhjJ	Protein YhjJ
NC_000913.3	3683823	snp	C	T	T:60 C:0	CDS	-	1757/1950	586/649	missense_variant c.1757G>A p.Gly586Glu	PICPPNBC_03526	pdeK	putative cyclic di-GMP phosphodiesterase PdeK
NC_000913.3	3686991	snp	G	A	A:57 G:0	CDS	-	2183/3474	728/1157	missense_variant c.2183C>T p.Thr728Met	PICPPNBC_03527	bcsC	Cellulose synthase operon protein C
NC_000913.3	3689987	complex	CG	TT	TT:45 CG:0	CDS	-	275/1107	92/368	missense_variant c.274_275delCGinsAA p.Arg92Asn	PICPPNBC_03528	bcsZ	Endoglucanase
NC_000913.3	3690402	snp	C	A	A:60 C:0	CDS	-	2170/2304	724/767	missense_variant c.2170G>T p.Val724Leu	PICPPNBC_03529	bcsB	Cyclic di-GMP-binding protein
NC_000913.3	3692957	complex	GGT	AGC	AGC:68 GGT:0	CDS	-	2280/2619	760/872	missense_variant c.2278_2280delACCinsGCT p.Thr760Ala	PICPPNBC_03530	bcsA	Cellulose synthase catalytic subunit [UDP-forming]
NC_000913.3	3695871	snp	A	T	T:58 A:0	CDS	-	91/729	31/242	missense_variant c.91T>A p.Cys31Ser	PICPPNBC_03531	bcsQ	Cellulose biosynthesis protein BcsQ
NC_000913.3	3696119	snp	C	A	A:50 C:0	CDS	-	67/189	23/62	missense_variant c.67G>T p.Val23Leu	PICPPNBC_03532	yhjR	Protein YhjR
NC_000913.3	3696699	snp	A	C	C:42 A:0	CDS	+	230/1560	77/519	missense_variant c.230A>C p.Lys77Thr	PICPPNBC_03533	bcsE	Cyclic di-GMP binding protein BcsE
NC_000913.3	3698385	snp	C	A	A:60 C:0	CDS	+	172/1680	58/559	missense_variant c.172C>A p.Leu58Ile	PICPPNBC_03535	bcsG	Cellulose biosynthesis protein BcsG
NC_000913.3	3700081	snp	A	G	G:111 A:0	CDS	-	7/108	2035-03-01	missense_variant c.7T>C p.Phe3Leu	PICPPNBC_03536	ldrD	Small toxic polypeptide LdrD
NC_000913.3	3700581	snp	T	C	C:73 T:0	CDS	+	19/1272	7/423	missense_variant c.19T>C p.Ser7Pro	PICPPNBC_03537	yhjV	Inner membrane transport protein YhjV
NC_000913.3	3701949	snp	G	A	A:50 G:0	CDS	-	920/1005	307/334	missense_variant c.920C>T p.Thr307Ile	PICPPNBC_03538	oppF	Oligopeptide transport ATP-binding protein OppF
NC_000913.3	3702955	complex	GCGACATC	ACGGCATT	ACGGCATT:58 GCGACATC:0	CDS	-	894/984	296/327	missense_variant c.887_894delGATGTCGCinsAATGCCGT p.Arg296Lys	PICPPNBC_03539	dppD	Dipeptide transport ATP-binding protein DppD
NC_000913.3	3706994	snp	G	T	T:54 G:0	CDS	-	712/1608	238/535	missense_variant c.712C>A p.Gln238Lys	PICPPNBC_03542	dppA	Periplasmic dipeptide transport protein
NC_000913.3	3708803	snp	T	C	C:62 T:0	CDS	-	1673/1692	558/563	missense_variant c.1673A>G p.Lys558Arg	PICPPNBC_03544	eptB	Kdo(2)-lipid A phosphoethanolamine 7''-transferase
NC_000913.3	3711140	mnp	AT	CA	CA:45 AT:0	CDS	-	868/1209	289/402	missense_variant c.867_868delATinsTG p.Ser290Ala	PICPPNBC_03545	yhjX	putative MFS-type transporter YhjX
NC_000913.3	3713429	snp	T	C	C:59 T:0	CDS	+	338/564	113/187	missense_variant c.338T>C p.Val113Ala	PICPPNBC_03547	tag	DNA-3-methyladenine glycosylase 1
NC_000913.3	3713688	snp	A	C	C:57 A:0	CDS	+	37/441	13/146	missense_variant c.37A>C p.Ile13Leu	PICPPNBC_03548	yiaC	Peptidyl-lysine N-acetyltransferase YiaC
NC_000913.3	3714093	snp	G	C	C:77 G:1	CDS	-	2302/2334	768/777	missense_variant c.2302C>G p.Leu768Val	PICPPNBC_03549	bisC	Biotin sulfoxide reductase
NC_000913.3	3717014	complex	TG	GA	GA:45 TG:0	CDS	+	468/660	156/219	missense_variant c.468_469delTGinsGA p.Gly157Ser	PICPPNBC_03550	yiaD	putative lipoprotein YiaD
NC_000913.3	3717477	complex	AA	TG	TG:52 AA:0	CDS	+	168/975	56/324	missense_variant c.168_169delAAinsTG p.Asn57Asp	PICPPNBC_03551	ghrB	Glyoxylate/hydroxypyruvate reductase B
NC_000913.3	3720491	snp	C	T	T:41 C:0	CDS	-	110/153	37/50	missense_variant c.110G>A p.Ser37Asn	PICPPNBC_03555	hokA	Protein HokA
NC_000913.3	3722510	snp	T	C	C:53 T:0	CDS	-	1888/2070	630/689	missense_variant c.1888A>G p.Thr630Ala	PICPPNBC_03558	glyS	Glycine--tRNA ligase beta subunit
NC_000913.3	3725176	snp	T	G	G:46 T:0	CDS	-	143/912	48/303	missense_variant c.143A>C p.Glu48Ala	PICPPNBC_03559	glyQ	Glycine--tRNA ligase alpha subunit
NC_000913.3	3725975	snp	C	T	T:50 C:1	CDS	+	89/996	30/331	missense_variant c.89C>T p.Thr30Ile	PICPPNBC_03561	wecH	O-acetyltransferase WecH
NC_000913.3	3727091	complex	TCAGTAAT	GCAACAAC	GCAACAAC:41 TCAGTAAT:0	CDS	-	271/438	88/145	missense_variant c.264_271delATTACTGAinsGTTGTTGC p.Met91Leu	PICPPNBC_03562	yiaA	Inner membrane protein YiaA
NC_000913.3	3727484	snp	T	C	C:43 T:0	CDS	-	265/342	89/113	missense_variant c.265A>G p.Thr89Ala	PICPPNBC_03563	yiaB	Inner membrane protein YiaB
NC_000913.3	3728419	snp	T	C	C:58 T:2	CDS	-	953/1455	318/484	missense_variant c.953A>G p.Gln318Arg	PICPPNBC_03564	xylB	Xylulose kinase
NC_000913.3	3729520	snp	G	T	T:49 G:0	CDS	-	1246/1323	416/440	missense_variant c.1246C>A p.His416Asn	PICPPNBC_03565	xylA	Xylose isomerase
NC_000913.3	3732088	snp	A	G	G:61 A:0	CDS	+	958/993	320/330	missense_variant c.958A>G p.Ile320Val	PICPPNBC_03566	xylF	D-xylose-binding periplasmic protein
NC_000913.3	3732270	snp	T	A	A:80 T:0	CDS	+	70/1542	24/513	missense_variant c.70T>A p.Cys24Ser	PICPPNBC_03567	xylG	Xylose import ATP-binding protein XylG
NC_000913.3	3737776	snp	A	C	C:62 A:0	CDS	+	280/2031	94/676	missense_variant c.280A>C p.Ile94Leu	PICPPNBC_03571	malS	Periplasmic alpha-amylase
NC_000913.3	3740686	snp	A	G	G:72 A:0	CDS	+	982/1254	328/417	missense_variant c.982A>G p.Asn328Asp	PICPPNBC_03572	avtA	Valine--pyruvate aminotransferase
NC_000913.3	3741700	snp	A	T	T:58 A:0	CDS	-	833/849	278/282	missense_variant c.833T>A p.Leu278Gln	PICPPNBC_03574	yiaJ	DNA-binding transcriptional repressor YiaJ
NC_000913.3	3743087	snp	C	T	T:69 C:0	CDS	+	355/999	119/332	missense_variant c.355C>T p.Arg119Cys	PICPPNBC_03575	dlgD	2,3-diketo-L-gulonate reductase
NC_000913.3	3746126	snp	C	A	A:10 C:0	CDS	+	33/987	11/328	missense_variant c.33C>A p.Phe11Leu	PICPPNBC_03579	yiaO	2,3-diketo-L-gulonate-binding periplasmic protein YiaO
NC_000913.3	3747250	complex	TG	CT	CT:47 TG:0	CDS	+	167/1497	56/498	missense_variant c.167_168delTGinsCT p.Met56Thr	PICPPNBC_03580	lyx	L-xylulose/3-keto-L-gulonate kinase
NC_000913.3	3748885	complex	ACG	GAA	GAA:39 ACG:0	CDS	+	309/663	103/220	missense_variant c.309_311delACGinsGAA p.Arg104Asn	PICPPNBC_03581	sgbH	3-keto-L-gulonate-6-phosphate decarboxylase SgbH
NC_000913.3	3749245	snp	A	C	C:35 A:0	CDS	+	14/861	5/286	missense_variant c.14A>C p.Gln5Pro	PICPPNBC_03582	ulaE_1	L-ribulose-5-phosphate 3-epimerase UlaE
NC_000913.3	3750138	complex	CTCAC	TTCAT	TTCAT:47 CTCAC:0	CDS	+	53/696	18/231	missense_variant c.53_57delCTCACinsTTCAT p.Ala18Val	PICPPNBC_03583	sgbE	L-ribulose-5-phosphate 4-epimerase SgbE
NC_000913.3	3755458	snp	G	A	A:70 G:0	CDS	-	1054/1539	352/512	missense_variant c.1054C>T p.His352Tyr	PICPPNBC_03589	aldB	Aldehyde dehydrogenase B
NC_000913.3	3757769	snp	G	T	T:57 G:0	CDS	-	59/1152	20/383	missense_variant c.59C>A p.Thr20Asn	PICPPNBC_03590	adhB	Alcohol dehydrogenase 2
NC_000913.3	3758895	complex	ATACCAGGCGG	GCACTATGCGA	GCACTATGCGA:17 ATACCAGGCGG:0	CDS	-	967/1845	319/614	missense_variant c.957_967delCCGCCTGGTATinsTCGCATAGTGC p.Leu321Ile	PICPPNBC_03591	selB	Selenocysteine-specific elongation factor
NC_000913.3	3760129	complex	GGG	AGA	AGA:37 GGG:0	CDS	-	1121/1392	373/463	missense_variant c.1119_1121delCCCinsTCT p.Pro374Leu	PICPPNBC_03592	selA	L-seryl-tRNA(Sec) selenium transferase
NC_000913.3	3770379	snp	T	G	G:47 T:1	CDS	-	1001/1137	334/378	missense_variant c.1001A>C p.Asp334Ala	PICPPNBC_03598	yibH	Inner membrane protein YibH
NC_000913.3	3773321	complex	AGCAACT	TGCTGCA	TGCTGCA:27 AGCAACT:0	CDS	+	1041/1914	347/637	missense_variant c.1041_1047delAGCAACTinsTGCTGCA p.Thr349Ala	PICPPNBC_03600	mtlA_2	PTS system mannitol-specific EIICBA component
NC_000913.3	3778374	complex	GCATCGGGTGGC	ACTTCAGGCGGT	ACTTCAGGCGGT:51 GCATCGGGTGGC:0	CDS	+	976/1656	326/551	missense_variant c.976_987delGCATCGGGTGGCinsACTTCAGGCGGT p.Ala326Thr	PICPPNBC_03605	lldP	L-lactate permease
NC_000913.3	3780048	complex	ACTGGC	GCTAGG	GCTAGG:44 ACTGGC:0	CDS	+	222/1191	74/396	missense_variant c.222_227delACTGGCinsGCTAGG p.Ala76Gly	PICPPNBC_03607	lldD	L-lactate dehydrogenase
NC_000913.3	3783982	complex	GGA	AGT	AGT:57 GGA:0	CDS	-	147/468	49/155	missense_variant c.145_147delTCCinsACT p.Ser49Thr	PICPPNBC_03611	secB	Protein-export protein SecB
NC_000913.3	3785264	snp	T	C	C:68 T:0	CDS	+	5/1545	2/514	missense_variant c.5T>C p.Leu2Ser	PICPPNBC_03614	gpmI	2,3-bisphosphoglycerate-independent phosphoglycerate mutase
NC_000913.3	3787450	complex	CTGAA	TTGAG	TTGAG:54 CTGAA:0	CDS	+	613/1260	205/419	missense_variant c.613_617delCTGAAinsTTGAG p.Asn206Ser	PICPPNBC_03615	envC	Murein hydrolase activator EnvC
NC_000913.3	3792075	snp	C	A	A:52 C:0	CDS	-	477/1197	159/398	missense_variant c.477G>T p.Gln159His	PICPPNBC_03619	kbl	2-amino-3-ketobutyrate coenzyme A ligase
NC_000913.3	3794122	snp	A	G	G:58 A:0	CDS	+	136/933	46/310	missense_variant c.136A>G p.Asn46Asp	PICPPNBC_03621	hldD	ADP-L-glycero-D-manno-heptose-6-epimerase
NC_000913.3	3795334	complex	ATA	GTC	GTC:56 ATA:0	CDS	+	406/1047	136/348	missense_variant c.406_408delATAinsGTC p.Ile136Val	PICPPNBC_03622	rfaF	ADP-heptose--LPS heptosyltransferase 2
NC_000913.3	3796279	snp	G	A	A:47 G:0	CDS	+	301/960	101/319	missense_variant c.301G>A p.Ala101Thr	PICPPNBC_03623	rfaC	Lipopolysaccharide heptosyltransferase 1
NC_000913.3	3796987	snp	A	T	T:69 A:0	CDS	+	40/1260	14/419	missense_variant c.40A>T p.Thr14Ser	PICPPNBC_03624	rfaL	O-antigen ligase
NC_000913.3	3800349	snp	C	T	T:40 C:0	CDS	-	617/699	206/232	missense_variant c.617G>A p.Arg206Lys	PICPPNBC_03627	rfaY	Lipopolysaccharide core heptose(II) kinase RfaY
NC_000913.3	3803090	complex	CC	TA	TA:47 CC:0	CDS	-	1048/1080	349/359	missense_variant c.1047_1048delGGinsTA p.LysVal349AsnIle	PICPPNBC_03630	rfaB	Lipopolysaccharide 1,6-galactosyltransferase
NC_000913.3	3805187	snp	C	T	T:54 C:0	CDS	-	764/798	255/265	missense_variant c.764G>A p.Arg255His	PICPPNBC_03632	rfaP	Lipopolysaccharide core heptose(I) kinase RfaP
NC_000913.3	3808017	snp	T	C	C:11 T:0	CDS	-	118/1071	40/356	missense_variant c.118A>G p.Met40Val	PICPPNBC_03634	rfaQ	Lipopolysaccharide core heptosyltransferase RfaQ
NC_000913.3	3809900	snp	A	T	T:42 A:0	CDS	+	76/480	26/159	missense_variant c.76A>T p.Thr26Ser	PICPPNBC_03636	coaD	Phosphopantetheine adenylyltransferase
NC_000913.3	3810774	snp	T	C	C:87 T:0	CDS	-	379/810	127/269	missense_variant c.379A>G p.Thr127Ala	PICPPNBC_03637	mutM	Formamidopyrimidine-DNA glycosylase
NC_000913.3	3812832	complex	CGTCC	TGTCT	TGTCT:44 CGTCC:0	CDS	+	102/1221	34/406	missense_variant c.102_106delCGTCCinsTGTCT p.Arg36Cys	PICPPNBC_03641	coaBC	Coenzyme A biosynthesis bifunctional protein CoaBC
NC_000913.3	3814040	snp	A	G	G:47 A:0	CDS	+	112/459	38/152	missense_variant c.112A>G p.Asn38Asp	PICPPNBC_03642	dut	Deoxyuridine 5'-triphosphate nucleotidohydrolase
NC_000913.3	3814977	complex	ATC	TTG	TTG:52 ATC:1	CDS	+	484/597	162/198	missense_variant c.484_486delATCinsTTG p.Ile162Leu	PICPPNBC_03643	slmA	Nucleoid occlusion factor SlmA
NC_000913.3	3815903	snp	A	G	G:63 A:1	CDS	-	647/687	216/228	missense_variant c.647T>C p.Ile216Thr	PICPPNBC_03645	rph	Truncated inactive ribonuclease PH
NC_000913.3	3819727	snp	T	G	G:72 T:0	CDS	-	1444/1683	482/560	missense_variant c.1444A>C p.Lys482Gln	PICPPNBC_03649	ligB	DNA ligase B
NC_000913.3	3822437	snp	C	A	A:45 C:0	CDS	+	38/2109	13/702	missense_variant c.38C>A p.Thr13Asn	PICPPNBC_03652	spoT	Bifunctional (p)ppGpp synthase/hydrolase SpoT
NC_000913.3	3825181	complex	GCTACT	TCCACC	TCCACC:45 GCTACT:0	CDS	+	667/690	223/229	missense_variant c.667_672delGCTACTinsTCCACC p.Ala223Ser	PICPPNBC_03653	trmH_1	tRNA (guanosine(18)-2'-O)-methyltransferase
NC_000913.3	3825508	complex	GC	AT	AT:55 GC:0	CDS	+	299/2082	100/693	missense_variant c.299_300delGCinsAT p.Ser100Asn	PICPPNBC_03654	recG	ATP-dependent DNA helicase RecG
NC_000913.3	3827874	snp	T	C	C:48 T:0	CDS	-	792/1206	264/401	missense_variant c.792A>G p.Ile264Met	PICPPNBC_03655	gltS	Sodium/glutamate symporter
NC_000913.3	3832252	complex	CT	AG	AG:22 CT:0	CDS	-	2286/2319	762/772	missense_variant c.2285_2286delAGinsCT p.Lys762Thr	PICPPNBC_03658	yicI	Alpha-xylosidase
NC_000913.3	3835222	complex	TAGT	CAGG	CAGG:51 TAGT:0	CDS	-	708/1383	235/460	missense_variant c.705_708delACTAinsCCTG p.Leu235Phe	PICPPNBC_03659	yicJ	Inner membrane symporter YicJ
NC_000913.3	3838659	snp	G	A	A:60 G:0	CDS	+	412/924	138/307	missense_variant c.412G>A p.Val138Ile	PICPPNBC_03662	yicL	putative inner membrane transporter YicL
NC_000913.3	3839348	complex	GC	TA	TA:37 GC:0	CDS	-	646/819	215/272	missense_variant c.645_646delGCinsTA p.His216Asn	PICPPNBC_03663	nlpA	Lipoprotein 28
NC_000913.3	3840776	complex	CCAAT	TTAAA	TTAAA:18 CCAAT:0	CDS	-	1012/1239	336/412	missense_variant c.1008_1012delATTGGinsTTTAA p.Val338Ile	PICPPNBC_03665	nepI	Purine ribonucleoside efflux pump NepI
NC_000913.3	3842731	snp	T	C	C:44 T:0	CDS	-	1059/1335	353/444	missense_variant c.1059A>G p.Ile353Met	PICPPNBC_03667	adeQ	Adenine permease AdeQ
NC_000913.3	3844162	snp	A	G	G:56 A:0	CDS	+	199/1767	67/588	missense_variant c.199A>G p.Thr67Ala	PICPPNBC_03668	ade	Adenine deaminase
NC_000913.3	3846120	complex	CGTTA	GGTTG	GGTTG:48 CGTTA:0	CDS	-	1048/1392	348/463	missense_variant c.1044_1048delTAACGinsCAACC p.Glu350Gln	PICPPNBC_03669	uhpT	Hexose-6-phosphate:phosphate antiporter
NC_000913.3	3847374	complex	AGA	GGC	GGC:58 AGA:0	CDS	-	1251/1320	417/439	missense_variant c.1249_1251delTCTinsGCC p.Ser417Ala	PICPPNBC_03670	uhpC	Membrane sensor protein UhpC
NC_000913.3	3848688	complex	AATGTGT	GATGGTC	GATGGTC:38 AATGTGT:0	CDS	-	1449/1503	481/500	missense_variant c.1443_1449delACACATTinsGACCATC p.His482Thr	PICPPNBC_03671	uhpB	Signal transduction histidine-protein kinase/phosphatase UhpB
NC_000913.3	3851218	snp	A	C	C:58 A:0	CDS	-	1567/1689	523/562	missense_variant c.1567T>G p.Ser523Ala	PICPPNBC_03674	ilvB	Acetolactate synthase isozyme 1 large subunit
NC_000913.3	3853933	snp	A	T	T:39 A:0	CDS	+	12/1185	4/394	missense_variant c.12A>T p.Gln4His	PICPPNBC_03676	emrD	Multidrug resistance protein D
NC_000913.3	3856026	snp	T	G	G:49 T:1	CDS	-	282/348	94/115	missense_variant c.282A>C p.Leu94Phe	PICPPNBC_03679	yidH	Inner membrane protein YidH
NC_000913.3	3857034	complex	CC	TT	TT:39 CC:0	CDS	-	1371/1494	457/497	missense_variant c.1370_1371delGGinsAA p.Arg457Gln	PICPPNBC_03681		Ulvan-active sulfatase
NC_000913.3	3858416	complex	CCCG	TGCA	TGCA:45 CCCG:0	CDS	-	1701/1716	566/571	missense_variant c.1698_1701delCGGGinsTGCA p.Gly567Ala	PICPPNBC_03682	yidK	putative symporter YidK
NC_000913.3	3864896	complex	TG	CC	CC:36 TG:0	CDS	-	1378/1662	459/553	missense_variant c.1377_1378delCAinsGG p.Asn460Asp	PICPPNBC_03689	aspT_2	Aspartate/alanine antiporter
NC_000913.3	3869965	snp	T	G	G:57 T:0	CDS	+	589/1065	197/354	missense_variant c.589T>G p.Ser197Ala	PICPPNBC_03694	cbrA	Protein CbrA
NC_000913.3	3870858	complex	GAC	AAT	AAT:66 GAC:0	CDS	-	873/1293	291/430	missense_variant c.871_873delGTCinsATT p.Val291Ile	PICPPNBC_03695	dgoT	D-galactonate transporter
NC_000913.3	3872854	snp	C	T	T:56 C:0	CDS	-	145/1149	49/382	missense_variant c.145G>A p.Gly49Ser	PICPPNBC_03696	dgoD	D-galactonate dehydratase
NC_000913.3	3873171	complex	CCGATGGC	TCGGTGGT	TCGGTGGT:60 CCGATGGC:0	CDS	-	442/618	145/205	missense_variant c.435_442delGCCATCGGinsACCACCGA p.SerAsp147ProAsn	PICPPNBC_03697	dgoA	2-dehydro-3-deoxy-6-phosphogalactonate aldolase
NC_000913.3	3873621	snp	C	T	T:52 C:0	CDS	-	854/879	285/292	missense_variant c.854G>A p.Ser285Asn	PICPPNBC_03698	dgoK1	putative 2-dehydro-3-deoxygalactonokinase DgoK1
NC_000913.3	3878266	complex	AGC	GGT	GGT:52 AGC:0	CDS	-	1854/2415	618/804	missense_variant c.1852_1854delGCTinsACC p.Ala618Thr	PICPPNBC_03703	gyrB	DNA gyrase subunit B
NC_000913.3	3885649	complex	TCG	ACC	ACC:54 TCG:0	CDS	+	574/1647	192/548	missense_variant c.574_576delTCGinsACC p.Ser192Thr	PICPPNBC_03709	yidC	Membrane protein insertase YidC
NC_000913.3	3886906	snp	T	C	C:54 T:0	CDS	+	79/1365	27/454	missense_variant c.79T>C p.Phe27Leu	PICPPNBC_03710	mnmE	tRNA modification GTPase MnmE
NC_000913.3	3889582	snp	G	A	A:46 G:0	CDS	+	853/1416	285/471	missense_variant c.853G>A p.Asp285Asn	PICPPNBC_03711	tnaA	Tryptophanase
NC_000913.3	3890248	complex	GCT	TCA	TCA:40 GCT:0	CDS	+	13/1248	5/415	missense_variant c.13_15delGCTinsTCA p.Ala5Ser	PICPPNBC_03712	tnaB	Low affinity tryptophan permease
NC_000913.3	3891888	snp	A	G	G:49 A:0	CDS	+	274/1176	92/391	missense_variant c.274A>G p.Thr92Ala	PICPPNBC_03713	mdtL	Multidrug resistance protein MdtL
NC_000913.3	3892782	snp	C	A	A:45 C:0	CDS	+	1168/1176	390/391	missense_variant c.1168C>A p.His390Asn	PICPPNBC_03714	yidZ	HTH-type transcriptional regulator YidZ
NC_000913.3	3894822	snp	A	C	C:54 A:0	CDS	+	171/567	57/188	missense_variant c.171A>C p.Glu57Asp	PICPPNBC_03716	chrR	Quinone reductase
NC_000913.3	3895893	complex	AACTG	GACAC	GACAC:51 AACTG:0	CDS	-	717/1338	238/445	missense_variant c.713_717delCAGTTinsGTGTC p.Thr238Ser	PICPPNBC_03717	adeP	Adenine permease AdeP
NC_000913.3	3897163	snp	T	A	A:10 T:0	CDS	+	390/666	130/221	missense_variant c.390T>A p.Asp130Glu	PICPPNBC_03718	yieH	6-phosphogluconate phosphatase
NC_000913.3	3897802	complex	TG	CA	CA:73 TG:0	CDS	+	297/468	99/155	missense_variant c.297_298delTGinsCA p.Val100Ile	PICPPNBC_03719	cbrB	Inner membrane protein CbrB
NC_000913.3	3899011	snp	G	A	A:67 G:0	CDS	-	383/723	128/240	missense_variant c.383C>T p.Ala128Val	PICPPNBC_03721	gamA	putative glucosamine-6-phosphate deaminase 2
NC_000913.3	3899498	complex	GTTA	CTTT	CTTT:54 GTTA:0	CDS	-	1080/1170	359/389	missense_variant c.1077_1080delTAACinsAAAG p.Asn360Lys	PICPPNBC_03722	axe1-6A	Carbohydrate acetyl esterase/feruloyl esterase
NC_000913.3	3900797	snp	A	T	T:47 A:0	CDS	-	1424/1617	475/538	missense_variant c.1424T>A p.Phe475Tyr	PICPPNBC_03723	bglH_2	Cryptic outer membrane porin BglH
NC_000913.3	3902302	snp	A	T	T:54 A:0	CDS	-	1400/1413	467/470	missense_variant c.1400T>A p.Ile467Asn	PICPPNBC_03724	bglB	6-phospho-beta-glucosidase BglB
NC_000913.3	3903750	complex	TGCGC	AGCGT	AGCGT:39 TGCGC:0	CDS	-	1848/1878	615/625	missense_variant c.1844_1848delGCGCAinsACGCT p.Ser615Asn	PICPPNBC_03725	bglF_2	PTS system beta-glucoside-specific EIIBCA component
NC_000913.3	3905919	snp	G	T	T:54 G:0	CDS	-	649/837	217/278	missense_variant c.649C>A p.Leu217Ile	PICPPNBC_03726	bglG	Cryptic beta-glucoside bgl operon antiterminator
NC_000913.3	3906871	complex	CCCC	TTCT	TTCT:45 CCCC:0	CDS	-	708/726	235/241	missense_variant c.705_708delGGGGinsAGAA p.Gly236Glu	PICPPNBC_03727	phoU	Phosphate-specific transport system accessory protein PhoU
NC_000913.3	3908559	snp	T	A	A:10 T:0	CDS	-	881/891	294/296	missense_variant c.881A>T p.Lys294Ile	PICPPNBC_03729	pstA	Phosphate transport system permease protein PstA
NC_000913.3	3913414	complex	ATTCA	GTTAG	GTTAG:58 ATTCA:0	CDS	-	255/1830	84/609	missense_variant c.251_255delTGAATinsCTAAC p.Val84Ala	PICPPNBC_03732	glmS	Glutamine--fructose-6-phosphate aminotransferase [isomerizing]
NC_000913.3	3913844	snp	C	T	T:46 C:0	CDS	-	1357/1371	453/456	missense_variant c.1357G>A p.Val453Ile	PICPPNBC_03733	glmU	Bifunctional protein GlmU
NC_000913.3	3921956	snp	T	A	A:56 T:0	CDS	-	96/816	32/271	missense_variant c.96A>T p.Gln32His	PICPPNBC_03741	atpB	ATP synthase subunit a
NC_000913.3	3926029	snp	C	T	T:49 C:0	CDS	-	427/444	143/147	missense_variant c.427G>A p.Val143Ile	PICPPNBC_03745	mioC	Protein MioC
NC_000913.3	3927611	snp	G	A	A:67 G:0	CDS	+	457/993	153/330	missense_variant c.457G>A p.Glu153Lys	PICPPNBC_03747	asnA	Aspartate--ammonia ligase
NC_000913.3	3928883	snp	T	G	G:36 T:0	CDS	-	721/1452	241/483	missense_variant c.721A>C p.Met241Leu	PICPPNBC_03748	viaA	Protein ViaA
NC_000913.3	3930475	snp	C	T	T:53 C:0	CDS	-	619/1497	207/498	missense_variant c.619G>A p.Val207Ile	PICPPNBC_03749	ravA	ATPase RavA
NC_000913.3	3933548	complex	GGC	TGT	TGT:64 GGC:0	CDS	+	198/420	66/139	missense_variant c.198_200delGGCinsTGT p.Ala67Val	PICPPNBC_03751	rbsD	D-ribose pyranase
NC_000913.3	3934343	snp	C	T	T:40 C:0	CDS	+	566/1506	189/501	missense_variant c.566C>T p.Ser189Leu	PICPPNBC_03752	rbsA_1	Ribose import ATP-binding protein RbsA
NC_000913.3	3936852	complex	TT	CC	CC:52 TT:0	CDS	+	575/891	192/296	missense_variant c.575_576delTTinsCC p.Ile192Thr	PICPPNBC_03754	rbsB	Ribose import binding protein RbsB
NC_000913.3	3937546	snp	A	T	T:33 A:0	CDS	+	253/930	85/309	missense_variant c.253A>T p.Thr85Ser	PICPPNBC_03755	rbsK	Ribokinase
NC_000913.3	3939904	snp	C	A	A:66 C:1	CDS	-	709/1428	237/475	missense_variant c.709G>T p.Gly237Trp	PICPPNBC_03757	hsrA	putative transport protein HsrA
NC_000913.3	3948620	complex	TGTTC	CGTTT	CGTTT:64 TGTTC:0	CDS	-	1350/1521	449/506	missense_variant c.1346_1350delGAACAinsAAACG p.Gly449Glu	PICPPNBC_03767	comM	Competence protein ComM
NC_000913.3	3950899	complex	GTC	ATT	ATT:59 GTC:0	CDS	+	340/984	114/327	missense_variant c.340_342delGTCinsATT p.Val114Ile	PICPPNBC_03768	ilvG_1	Acetolactate synthase isozyme 2 large subunit
NC_000913.3	3954221	complex	GCAAAACGAC	ACAGGATGAT	ACAGGATGAT:24 GCAAAACGAC:0	CDS	+	744/1851	248/616	missense_variant c.744_753delGCAAAACGACinsACAGGATGAT p.Asn250Asp	PICPPNBC_03772	ilvD	Dihydroxy-acid dehydratase
NC_000913.3	3956235	snp	T	A	A:47 T:0	CDS	+	905/1545	302/514	missense_variant c.905T>A p.Leu302Gln	PICPPNBC_03773	ilvA	L-threonine dehydratase biosynthetic IlvA
NC_000913.3	3958276	snp	A	G	G:57 A:0	CDS	+	307/1476	103/491	missense_variant c.307A>G p.Ile103Val	PICPPNBC_03775	ilvC	Ketol-acid reductoisomerase (NADP(+))
NC_000913.3	3961124	complex	TCC	GCG	GCG:31 TCC:0	CDS	+	448/2022	150/673	missense_variant c.448_450delTCCinsGCG p.Ser150Ala	PICPPNBC_03778	rep	ATP-dependent DNA helicase Rep
NC_000913.3	3962797	snp	G	T	T:50 G:0	CDS	-	1433/1485	478/494	missense_variant c.1433C>A p.Ala478Asp	PICPPNBC_03779	gppA	Guanosine-5'-triphosphate,3'-diphosphate pyrophosphatase
NC_000913.3	3969199	snp	T	G	G:53 T:0	CDS	+	169/1047	57/348	missense_variant c.169T>G p.Ser57Ala	PICPPNBC_03785	wzzE	ECA polysaccharide chain length modulation protein
NC_000913.3	3970696	complex	CAA	TAC	TAC:43 CAA:0	CDS	+	564/1131	188/376	missense_variant c.564_566delCAAinsTAC p.Lys189Thr	PICPPNBC_03786	wecB	UDP-N-acetylglucosamine 2-epimerase
NC_000913.3	3971704	complex	CA	TT	TT:45 CA:0	CDS	+	445/1263	149/420	missense_variant c.445_446delCAinsTT p.Gln149Leu	PICPPNBC_03787	wecC	UDP-N-acetyl-D-mannosamine dehydrogenase
NC_000913.3	3972622	snp	A	C	C:81 A:0	CDS	+	101/1068	34/355	missense_variant c.101A>C p.Lys34Thr	PICPPNBC_03788	rffG	dTDP-glucose 4,6-dehydratase 2
NC_000913.3	3974546	mnp	CGT	GCC	GCC:33 CGT:0	CDS	+	80/675	27/224	missense_variant c.80_82delCGTinsGCC p.ThrSer27SerPro	PICPPNBC_03790	wecD	dTDP-fucosamine acetyltransferase
NC_000913.3	3975467	snp	G	A	A:54 G:0	CDS	+	322/1131	108/376	missense_variant c.322G>A p.Asp108Asn	PICPPNBC_03791	wecE	dTDP-4-amino-4,6-dideoxygalactose transaminase
NC_000913.3	3977838	snp	T	A	A:47 T:1	CDS	+	314/1080	105/359	missense_variant c.314T>A p.Phe105Tyr	PICPPNBC_03793	wecF	TDP-N-acetylfucosamine:lipid II N-acetylfucosaminyltransferase
NC_000913.3	3978794	snp	T	C	C:67 T:0	CDS	+	194/1353	65/450	missense_variant c.194T>C p.Val65Ala	PICPPNBC_03794	wzyE	putative ECA polymerase
NC_000913.3	3980481	snp	A	T	T:61 A:0	CDS	+	526/741	176/246	missense_variant c.526A>T p.Ile176Phe	PICPPNBC_03795	wecG	UDP-N-acetyl-D-mannosaminuronic acid transferase
NC_000913.3	3982204	snp	G	A	A:45 G:0	CDS	+	1318/1386	440/461	missense_variant c.1318G>A p.Ala440Thr	PICPPNBC_03796	yifK	putative transport protein YifK
NC_000913.3	3984618	mnp	CG	AA	AA:61 CG:0	CDS	-	1390/1656	463/551	missense_variant c.1389_1390delCGinsTT p.Ala464Ser	PICPPNBC_03802		N-acetylgalactosamine-6-O-sulfatase
NC_000913.3	3987914	snp	T	C	C:28 T:0	CDS	-	1153/1182	385/393	missense_variant c.1153A>G p.Thr385Ala	PICPPNBC_03804	hemX	Protein HemX
NC_000913.3	3989206	snp	T	C	C:50 T:0	CDS	-	623/741	208/246	missense_variant c.623A>G p.His208Arg	PICPPNBC_03805	hemD	Uroporphyrinogen-III synthase
NC_000913.3	3989958	snp	T	A	A:48 T:0	CDS	-	830/963	277/320	missense_variant c.830A>T p.Gln277Leu	PICPPNBC_03806	hemC	Porphobilinogen deaminase
NC_000913.3	3991577	snp	A	G	G:52 A:0	CDS	+	425/2547	142/848	missense_variant c.425A>G p.Asn142Ser	PICPPNBC_03807	cyaA	Adenylate cyclase
NC_000913.3	3994879	snp	G	A	A:55 G:1	CDS	+	118/825	40/274	missense_variant c.118G>A p.Val40Ile	PICPPNBC_03810	dapF	Diaminopimelate epimerase
NC_000913.3	3996398	snp	A	C	C:59 A:0	CDS	+	112/897	38/298	missense_variant c.112A>C p.Asn38His	PICPPNBC_03812	xerC_2	Tyrosine recombinase XerC
NC_000913.3	4003297	complex	CG	AA	AA:42 CG:0	CDS	-	882/891	294/296	missense_variant c.881_882delCGinsTT p.Thr294Ile	PICPPNBC_03819	rarD	Protein RarD
NC_000913.3	4005039	snp	C	A	A:52 C:0	CDS	+	178/870	60/289	missense_variant c.178C>A p.Leu60Ile	PICPPNBC_03821	pldA	Phospholipase A1
NC_000913.3	4006211	complex	TCGT	CAGC	CAGC:64 TCGT:0	CDS	+	354/1836	118/611	missense_variant c.354_357delTCGTinsCAGC p.Arg119Ser	PICPPNBC_03822	recQ	ATP-dependent DNA helicase RecQ
NC_000913.3	4009408	snp	T	C	C:58 T:1	CDS	+	239/1023	80/340	missense_variant c.239T>C p.Leu80Ser	PICPPNBC_03825	pldB	Lysophospholipase L2
NC_000913.3	4010587	complex	CAA	AAT	AAT:39 CAA:0	CDS	+	388/801	130/266	missense_variant c.388_390delCAAinsAAT p.Gln130Asn	PICPPNBC_03826	yigL	Pyridoxal phosphate phosphatase YigL
NC_000913.3	4011968	snp	G	A	A:51 G:2	CDS	-	893/900	298/299	missense_variant c.893G>A p.Ser298Asn	PICPPNBC_03828	metR	HTH-type transcriptional regulator MetR
NC_000913.3	4013296	complex	GCG	CAA	CAA:51 GCG:0	CDS	+	244/2262	82/753	missense_variant c.244_246delGCGinsCAA p.Ala82Gln	PICPPNBC_03829	metE	5-methyltetrahydropteroyltriglutamate-- homocysteine methyltransferase
NC_000913.3	4015364	snp	T	G	G:20 T:0	CDS	-	806/816	269/271	missense_variant c.806A>C p.Lys269Thr	PICPPNBC_03830	clcD	Carboxymethylenebutenolidase
NC_000913.3	4019521	snp	G	A	A:68 G:0	CDS	+	667/756	223/251	missense_variant c.667G>A p.Ala223Thr	PICPPNBC_03833	ubiE	Ubiquinone/menaquinone biosynthesis C-methyltransferase UbiE
NC_000913.3	4019885	snp	A	G	G:52 A:0	CDS	+	262/606	88/201	missense_variant c.262A>G p.Thr88Ala	PICPPNBC_03834	ubiJ_2	Ubiquinone biosynthesis accessory factor UbiJ
NC_000913.3	4020380	snp	T	C	C:71 T:0	CDS	+	155/1641	52/546	missense_variant c.155T>C p.Leu52Pro	PICPPNBC_03835	ubiB	putative protein kinase UbiB
NC_000913.3	4022578	complex	GCTGC	ACTGT	ACTGT:40 GCTGC:0	CDS	+	361/516	121/171	missense_variant c.361_365delGCTGCinsACTGT p.AlaAla121ThrVal	PICPPNBC_03837	tatB	Sec-independent protein translocase protein TatB
NC_000913.3	4022811	snp	G	T	T:54 G:0	CDS	+	76/777	26/258	missense_variant c.76G>T p.Ala26Ser	PICPPNBC_03838	tatC	Sec-independent protein translocase protein TatC
NC_000913.3	4023620	snp	T	C	C:63 T:0	CDS	+	67/783	23/260	missense_variant c.67T>C p.Cys23Arg	PICPPNBC_03839	tatD	3'-5' ssDNA/RNA exonuclease TatD
NC_000913.3	4024492	complex	AGGGGTTGCC	CGGCGTCGAT	CGGCGTCGAT:33 AGGGGTTGCC:0	CDS	-	330/489	107/162	missense_variant c.321_330delGGCAACCCCTinsATCGACGCCG p.Ala108Ser	PICPPNBC_03840	rfaH	Transcription antitermination protein RfaH
NC_000913.3	4027688	snp	C	T	T:45 C:0	CDS	-	1085/1164	362/387	missense_variant c.1085G>A p.Arg362His	PICPPNBC_03843	fadA	3-ketoacyl-CoA thiolase FadA
NC_000913.3	4032560	complex	AACGA	TACGC	TACGC:57 AACGA:0	CDS	+	69/615	23/204	missense_variant c.69_73delAACGAinsTACGC p.Met25Leu	PICPPNBC_03846	yigZ	IMPACT family member YigZ
NC_000913.3	4033991	complex	ACG	TCA	TCA:51 ACG:0	CDS	+	847/1452	283/483	missense_variant c.847_849delACGinsTCA p.Thr283Ser	PICPPNBC_03847	trkH	Trk system potassium uptake protein TrkH
NC_000913.3	4040914	snp	T	C	C:17 T:0	CDS	-	520/528	174/175	missense_variant c.520A>G p.Asn174Asp	PICPPNBC_03854	mobB	Molybdopterin-guanine dinucleotide biosynthesis adapter protein
NC_000913.3	4041463	complex	AAC	TAT	TAT:45 AAC:0	CDS	-	537/585	179/194	missense_variant c.535_537delGTTinsATA p.Val179Ile	PICPPNBC_03855	mobA	Molybdenum cofactor guanylyltransferase
NC_000913.3	4043687	snp	T	G	G:53 T:0	CDS	+	270/627	90/208	missense_variant c.270T>G p.Asp90Glu	PICPPNBC_03858	dsbA	Thiol:disulfide interchange protein DsbA
NC_000913.3	4045676	complex	ATTCTGA	GTCCTGC	GTCCTGC:61 ATTCTGA:0	CDS	-	927/933	307/310	missense_variant c.921_927delTCAGAATinsGCAGGAC p.Asn309Asp	PICPPNBC_03860	yihG	putative acyltransferase YihG
NC_000913.3	4047771	snp	A	C	C:49 A:0	CDS	+	806/2787	269/928	missense_variant c.806A>C p.Gln269Pro	PICPPNBC_03862	polA	DNA polymerase I
NC_000913.3	4053212	snp	A	C	C:54 A:0	CDS	+	1168/1374	390/457	missense_variant c.1168A>C p.Lys390Gln	PICPPNBC_03865	hemN	Oxygen-independent coproporphyrinogen III oxidase
NC_000913.3	4054091	complex	TTGC	GTGT	GTGT:20 TTGC:0	CDS	-	1188/1410	395/469	missense_variant c.1185_1188delGCAAinsACAC p.Gln396His	PICPPNBC_03867	glnG	DNA-binding transcriptional regulator NtrC
NC_000913.3	4055694	snp	C	T	T:43 C:0	CDS	-	646/1050	216/349	missense_variant c.646G>A p.Asp216Asn	PICPPNBC_03868	glnL	Sensory histidine kinase/phosphatase NtrB
NC_000913.3	4075637	snp	A	G	G:46 A:0	CDS	+	85/600	29/199	missense_variant c.85A>G p.Ile29Val	PICPPNBC_03884	yihX	Alpha-D-glucose 1-phosphate phosphatase YihX
NC_000913.3	4077365	snp	G	T	T:66 G:0	CDS	+	351/438	117/145	missense_variant c.351G>T p.Glu117Asp	PICPPNBC_03886	dtd	D-aminoacyl-tRNA deacylase
NC_000913.3	4080410	complex	GATTTTTGGA	AACTTTCGGT	AACTTTCGGT:47 GATTTTTGGA:0	CDS	-	819/930	270/309	missense_variant c.810_819delTCCAAAAATCinsACCGAAAGTT p.AspProLysIle270GluProLysVal	PICPPNBC_03892	fdhE	Protein FdhE
NC_000913.3	4082316	complex	CGGAATGTC	TGGCACGTT	TGGCACGTT:34 CGGAATGTC:0	CDS	-	444/903	146/300	missense_variant c.436_444delGACATTCCGinsAACGTGCCA p.AspIle146AsnVal	PICPPNBC_03894	fdoH	Formate dehydrogenase-O iron-sulfur subunit
NC_000913.3	4083753	complex	TGAAGAT	CGACTTC	CGACTTC:37 TGAAGAT:1	CDS	-	1434/2415	476/804	missense_variant c.1428_1434delATCTTCAinsGAAGTCG p.Ser477Lys	PICPPNBC_03895	fdoG_1	Formate dehydrogenase-O major subunit
NC_000913.3	4086032	snp	G	A	A:71 G:0	CDS	+	17/834	6/277	missense_variant c.17G>A p.Arg6Gln	PICPPNBC_03897	fdhD	Sulfur carrier protein FdhD
NC_000913.3	4093177	complex	GG	CA	CA:18 GG:0	CDS	-	262/315	87/104	missense_variant c.261_262delCCinsTG p.Pro88Ala	PICPPNBC_03903	rhaM	L-rhamnose mutarotase
NC_000913.3	4093492	snp	T	G	G:42 T:1	CDS	-	781/825	261/274	missense_variant c.781A>C p.Lys261Gln	PICPPNBC_03904	rhaD	Rhamnulose-1-phosphate aldolase
NC_000913.3	4094746	snp	C	T	T:41 C:0	CDS	-	1237/1260	413/419	missense_variant c.1237G>A p.Glu413Lys	PICPPNBC_03905	rhaA	L-rhamnose isomerase
NC_000913.3	4096418	complex	GTC	TCG	TCG:46 GTC:1	CDS	-	1031/1470	343/489	missense_variant c.1029_1031delGACinsCGA p.GluThr343AspGlu	PICPPNBC_03906	rhaB	L-Rhamnulokinase
NC_000913.3	4099739	mnp	TC	CT	CT:47 TC:0	CDS	-	787/1035	262/344	missense_variant c.786_787delGAinsAG p.Thr263Ala	PICPPNBC_03909	rhaT	L-rhamnose-proton symporter
NC_000913.3	4100909	snp	A	G	G:52 A:1	CDS	+	100/621	34/206	missense_variant c.100A>G p.Thr34Ala	PICPPNBC_03910	sodA	Superoxide dismutase [Mn]
NC_000913.3	4102929	snp	G	C	C:52 G:0	CDS	+	108/675	36/224	missense_variant c.108G>C p.Glu36Asp	PICPPNBC_03912	yiiM	Protein YiiM
NC_000913.3	4105225	snp	C	G	G:32 C:0	CDS	-	446/699	149/232	missense_variant c.446G>C p.Ser149Thr	PICPPNBC_03914	cpxR	Transcriptional regulatory protein CpxR
NC_000913.3	4106784	snp	A	G	G:50 A:0	CDS	+	316/903	106/300	missense_variant c.316A>G p.Ile106Val	PICPPNBC_03916	fieF	Ferrous-iron efflux pump FieF
NC_000913.3	4108839	snp	C	A	A:53 C:0	CDS	+	6/990	2/329	missense_variant c.6C>A p.Asn2Lys	PICPPNBC_03919	sbp	Sulfate-binding protein
NC_000913.3	4109981	snp	G	A	A:30 G:0	CDS	+	52/756	18/251	missense_variant c.52G>A p.Ala18Thr	PICPPNBC_03920	cdh	CDP-diacylglycerol pyrophosphatase
NC_000913.3	4113680	snp	A	T	T:57 A:0	CDS	+	388/429	130/142	missense_variant c.388A>T p.Met130Leu	PICPPNBC_03925	uspD	Universal stress protein D
NC_000913.3	4113881	complex	TCGT	CCGC	CCGC:36 TCGT:0	CDS	-	592/747	197/248	missense_variant c.589_592delACGAinsGCGG p.ThrIle197AlaVal	PICPPNBC_03926	fpr	Flavodoxin/ferredoxin--NADP reductase
NC_000913.3	4116839	complex	ATTGCTGCGGATATAA	GTTGTTACGAATGTAC	GTTGTTACGAATGTAC:16 ATTGCTGCGGATATAA:0	CDS	-	384/1509	123/502	missense_variant c.369_384delTTATATCCGCAGCAATinsGTACATTCGTAACAAC p.AspTyrIleArgSer123GluTyrIleArgAsn	PICPPNBC_03928	glpK	Glycerol kinase
NC_000913.3	4119681	complex	CACTT	TACTG	TACTG:60 CACTT:0	CDS	-	669/927	222/308	missense_variant c.665_669delAAGTGinsCAGTA p.Glu222Ala	PICPPNBC_03932	menA	1,4-dihydroxy-2-naphthoate octaprenyltransferase
NC_000913.3	4120498	snp	T	G	G:52 T:0	CDS	-	1250/1332	417/443	missense_variant c.1250A>C p.Asn417Thr	PICPPNBC_03933	hslU	ATP-dependent protease ATPase subunit HslU
NC_000913.3	4122733	snp	A	T	T:38 A:0	CDS	-	502/855	168/284	missense_variant c.502T>A p.Ser168Thr	PICPPNBC_03935	ftsN	Cell division protein FtsN
NC_000913.3	4123752	complex	CGCTT	TGCTC	TGCTC:47 CGCTT:1	CDS	-	705/1026	234/341	missense_variant c.701_705delAAGCGinsGAGCA p.Lys234Arg	PICPPNBC_03936	cytR	HTH-type transcriptional repressor CytR
NC_000913.3	4124807	snp	C	G	G:50 C:0	CDS	-	2004/2199	668/732	missense_variant c.2004G>C p.Glu668Asp	PICPPNBC_03937	priA	Primosomal protein N'
NC_000913.3	4129044	snp	G	A	A:61 G:0	CDS	+	373/1161	125/386	missense_variant c.373G>A p.Gly125Ser	PICPPNBC_03941	metB	Cystathionine gamma-synthase
NC_000913.3	4130124	snp	G	A	A:58 G:0	CDS	+	290/2433	97/810	missense_variant c.290G>A p.Ser97Asn	PICPPNBC_03942	metL	Bifunctional aspartokinase/homoserine dehydrogenase 2
NC_000913.3	4132903	complex	CGA	TGC	TGC:54 CGA:0	CDS	+	288/891	96/296	missense_variant c.288_290delCGAinsTGC p.Asp97Ala	PICPPNBC_03943	metF	5,10-methylenetetrahydrofolate reductase
NC_000913.3	4133912	complex	TGCGGGGGC	CGCAGGTGG	CGCAGGTGG:46 TGCGGGGGC:0	CDS	+	78/2181	26/726	missense_variant c.78_86delTGCGGGGGCinsCGCAGGTGG p.Ala29Gly	PICPPNBC_03944	katG	Catalase-peroxidase
NC_000913.3	4139250	complex	TAACAGCGT	CAGTAACGC	CAGTAACGC:21 TAACAGCGT:0	CDS	-	459/663	151/220	missense_variant c.451_459delACGCTGTTAinsGCGTTACTG p.Thr151Ala	PICPPNBC_03948	fsaB	Fructose-6-phosphate aldolase 2
[truncated: 225 more rows]

## Sheet: EC3
CHROM	POS	TYPE	REF	ALT	EVIDENCE	FTYPE	STRAND	NT_POS	AA_POS	EFFECT	LOCUS_TAG	GENE	PRODUCT	ALT_COUNT
NC_000913.3	3622	snp	A	T	T:75 A:0	CDS	+	822/933	274/310	missense_variant c.822A>T p.Glu274Asp	PICPPNBC_00002	thrB	Homoserine kinase	0
NC_000913.3	3935	complex	CCA	TCG	TCG:52 CCA:0	CDS	+	202/1287	68/428	missense_variant c.202_204delCCAinsTCG p.Pro68Ser	PICPPNBC_00003	thrC	Threonine synthase	0
NC_000913.3	5442	complex	TACAC	CATAT	CATAT:39 TACAC:0	CDS	+	209/297	70/98	missense_variant c.209_213delTACACinsCATAT p.LeuHis70ProTyr	PICPPNBC_00004		hypothetical protein	0
NC_000913.3	5732	snp	T	G	G:48 T:0	CDS	-	728/777	243/258	missense_variant c.728A>C p.Asp243Ala	PICPPNBC_00005	yaaA	Peroxide stress resistance protein YaaA	0
NC_000913.3	6580	snp	A	C	C:60 A:0	CDS	-	1380/1431	460/476	missense_variant c.1380T>G p.Asp460Glu	PICPPNBC_00006	alsT	Amino-acid carrier protein AlsT	0
NC_000913.3	9010	snp	C	A	A:77 C:2	CDS	+	773/954	258/317	missense_variant c.773C>A p.Ala258Asp	PICPPNBC_00007	talB	Transaldolase B	2
NC_000913.3	9881	snp	C	A	A:11 C:0	CDS	+	576/588	192/195	missense_variant c.576C>A p.Asp192Glu	PICPPNBC_00008	mog	Molybdopterin adenylyltransferase	0
NC_000913.3	10173	snp	C	T	T:62 C:0	CDS	-	322/567	108/188	missense_variant c.322G>A p.Val108Ile	PICPPNBC_00009	satP	Succinate-acetate/proton symporter SatP	0
NC_000913.3	14232	snp	G	A	A:53 G:0	CDS	+	65/1131	22/376	missense_variant c.65G>A p.Arg22Lys	PICPPNBC_00013	dnaJ	Chaperone protein DnaJ	0
NC_000913.3	17555	complex	ATCCTG	GTATTA	GTATTA:37 ATCCTG:0	CDS	+	67/1167	23/388	missense_variant c.67_72delATCCTGinsGTATTA p.Ile23Val	PICPPNBC_00017	nhaA	Na(+)/H(+) antiporter NhaA	0
NC_000913.3	22625	complex	GTG	ATT	ATT:66 GTG:0	CDS	+	235/2817	79/938	missense_variant c.235_237delGTGinsATT p.Val79Ile	PICPPNBC_00023	ileS	Isoleucine--tRNA ligase	0
NC_000913.3	25457	snp	C	T	T:62 C:0	CDS	+	251/495	84/164	missense_variant c.251C>T p.Ala84Val	PICPPNBC_00024	lspA	Lipoprotein signal peptidase	0
NC_000913.3	27022	complex	AAGAC	CAGAT	CAGAT:43 AAGAC:0	CDS	+	746/951	249/316	missense_variant c.746_750delAAGACinsCAGAT p.Lys249Thr	PICPPNBC_00026	ispH	4-hydroxy-3-methylbut-2-enyl diphosphate reductase	0
NC_000913.3	27365	complex	GCA	ACC	ACC:37 GCA:0	CDS	+	73/915	25/304	missense_variant c.73_75delGCAinsACC p.Ala25Thr	PICPPNBC_00027	rihC	Non-specific ribonucleoside hydrolase RihC	0
NC_000913.3	28578	snp	G	A	A:51 G:0	CDS	+	205/822	69/273	missense_variant c.205G>A p.Val69Ile	PICPPNBC_00028	dapB	4-hydroxy-tetrahydrodipicolinate reductase	0
NC_000913.3	30149	snp	G	C	C:77 G:0	CDS	+	499/1149	167/382	missense_variant c.499G>C p.Ala167Pro	PICPPNBC_00029	carA	Carbamoyl-phosphate synthase small chain	0
NC_000913.3	31263	complex	ACACACG	TCATTCA	TCATTCA:42 ACACACG:0	CDS	+	447/3222	149/1073	missense_variant c.447_453delACACACGinsTCATTCA p.Thr151Ser	PICPPNBC_00030	carB	Carbamoyl-phosphate synthase large chain	0
NC_000913.3	34867	complex	ATA	CTG	CTG:22 ATA:0	CDS	-	505/591	168/196	missense_variant c.503_505delTATinsCAG p.ValSer168AlaAla	PICPPNBC_00032	yrdA_1	Protein YrdA	0
NC_000913.3	35640	snp	T	C	C:43 T:0	CDS	-	523/786	175/261	missense_variant c.523A>G p.Ile175Val	PICPPNBC_00033	caiD	Carnitinyl-CoA dehydratase	0
NC_000913.3	36381	complex	GGAAA	AGAAG	AGAAG:53 GGAAA:0	CDS	-	1444/1554	480/517	missense_variant c.1440_1444delTTTCCinsCTTCT p.Arg482Cys	PICPPNBC_00034	caiC	Crotonobetaine/carnitine--CoA ligase	0
NC_000913.3	38212	snp	T	C	C:58 T:0	CDS	-	904/1218	302/405	missense_variant c.904A>G p.Thr302Ala	PICPPNBC_00035	caiB	L-carnitine CoA-transferase	0
NC_000913.3	40572	snp	T	C	C:67 T:0	CDS	-	1360/1515	454/504	missense_variant c.1360A>G p.Ile454Val	PICPPNBC_00037	caiT_1	L-carnitine/gamma-butyrobetaine antiporter	0
NC_000913.3	42560	snp	C	T	T:68 C:0	CDS	+	158/771	53/256	missense_variant c.158C>T p.Ala53Val	PICPPNBC_00038	fixA_1	Protein FixA	0
NC_000913.3	43354	snp	A	G	G:49 A:0	CDS	+	167/942	56/313	missense_variant c.167A>G p.Asn56Ser	PICPPNBC_00039	fixB_1	Protein FixB	0
NC_000913.3	44184	snp	C	T	T:50 C:0	CDS	+	5/1287	2/428	missense_variant c.5C>T p.Ser2Phe	PICPPNBC_00040	thi4	Thiamine thiazole synthase	0
NC_000913.3	46478	snp	T	G	G:43 T:0	CDS	+	672/1332	224/443	missense_variant c.672T>G p.Asp224Glu	PICPPNBC_00042	ygcS_1	Inner membrane metabolite transport protein YgcS	0
NC_000913.3	47593	complex	TG	CA	CA:39 TG:0	CDS	+	348/531	116/176	missense_variant c.348_349delTGinsCA p.Ala117Thr	PICPPNBC_00043	kefF	Glutathione-regulated potassium-efflux system ancillary protein KefF	0
NC_000913.3	48033	snp	T	G	G:56 T:0	CDS	+	265/1863	89/620	missense_variant c.265T>G p.Cys89Gly	PICPPNBC_00044	kefC_1	Glutathione-regulated potassium-efflux system protein KefC	0
NC_000913.3	50558	snp	C	T	T:50 C:1	CDS	-	665/843	222/280	missense_variant c.665G>A p.Ser222Asn	PICPPNBC_00046	apaH	Bis(5'-nucleosyl)-tetraphosphatase [symmetrical]	1
NC_000913.3	52126	snp	T	G	G:65 T:0	CDS	-	305/822	102/273	missense_variant c.305A>C p.Glu102Ala	PICPPNBC_00048	rsmA	Ribosomal RNA small subunit methyltransferase A	0
NC_000913.3	52723	complex	CATT	TGTC	TGTC:46 CATT:0	CDS	-	694/990	231/329	missense_variant c.691_694delAATGinsGACA p.AsnGlu231AspLys	PICPPNBC_00049	pdxA	4-hydroxythreonine-4-phosphate dehydrogenase	0
NC_000913.3	55201	snp	T	C	C:71 T:0	CDS	-	1909/2355	637/784	missense_variant c.1909A>G p.Thr637Ala	PICPPNBC_00051	lptD	LPS-assembly protein LptD	0
NC_000913.3	57394	snp	G	A	A:49 G:1	CDS	+	31/816	11/271	missense_variant c.31G>A p.Ala11Thr	PICPPNBC_00052	djlA	Co-chaperone protein DjlA	1
NC_000913.3	61288	complex	TTG	CTC	CTC:55 TTG:0	CDS	-	1977/2907	659/968	missense_variant c.1975_1977delCAAinsGAG p.Gln659Glu	PICPPNBC_00056	rapA	RNA polymerase-associated protein RapA	0
NC_000913.3	63639	snp	T	A	A:35 T:1	CDS	-	2142/2352	714/783	missense_variant c.2142A>T p.Gln714His	PICPPNBC_00057	polB	DNA polymerase II	1
NC_000913.3	66403	snp	C	T	T:61 C:0	CDS	-	148/696	50/231	missense_variant c.148G>A p.Val50Ile	PICPPNBC_00058	araD	L-ribulose-5-phosphate 4-epimerase AraD	0
NC_000913.3	67596	snp	T	C	C:69 T:0	CDS	-	742/1503	248/500	missense_variant c.742A>G p.Lys248Glu	PICPPNBC_00059	araA	L-arabinose isomerase	0
NC_000913.3	68359	snp	C	G	G:52 C:0	CDS	-	1690/1701	564/566	missense_variant c.1690G>C p.Ala564Pro	PICPPNBC_00060	araB	Ribulokinase	0
NC_000913.3	70642	snp	C	T	T:48 C:0	CDS	+	256/879	86/292	missense_variant c.256C>T p.Pro86Ser	PICPPNBC_00061	araC	Arabinose operon regulatory protein	0
NC_000913.3	71411	complex	GTG	TTA	TTA:58 GTG:0	CDS	+	61/765	21/254	missense_variant c.61_63delGTGinsTTA p.Val21Leu	PICPPNBC_00062	yabI	Inner membrane protein YabI	0
NC_000913.3	72235	mnp	CG	TT	TT:54 CG:0	CDS	-	693/699	231/232	missense_variant c.692_693delCGinsAA p.Thr231Lys	PICPPNBC_00063	thiQ	Thiamine import ATP-binding protein ThiQ	0
NC_000913.3	74598	snp	T	G	G:44 T:0	CDS	-	883/984	295/327	missense_variant c.883A>C p.Lys295Gln	PICPPNBC_00065	thiB	Thiamine-binding periplasmic protein	0
NC_000913.3	75752	complex	CAATAAT	GATAAGC	GATAAGC:28 CAATAAT:0	CDS	-	1548/1656	514/551	missense_variant c.1542_1548delATTATTGinsGCTTATC p.Leu516Ile	PICPPNBC_00066	sgrR_1	HTH-type transcriptional regulator SgrR	0
NC_000913.3	80717	snp	G	A	A:45 G:0	CDS	-	148/1401	50/466	missense_variant c.148C>T p.Pro50Ser	PICPPNBC_00070	leuC_1	3-isopropylmalate dehydratase large subunit	0
NC_000913.3	81000	snp	C	G	G:45 C:0	CDS	-	959/1092	320/363	missense_variant c.959G>C p.Cys320Ser	PICPPNBC_00071	leuB	3-isopropylmalate dehydrogenase	0
NC_000913.3	82207	snp	T	G	G:68 T:0	CDS	-	1323/1572	441/523	missense_variant c.1323A>C p.Glu441Asp	PICPPNBC_00072	leuA	2-isopropylmalate synthase	0
NC_000913.3	84501	snp	T	C	C:55 T:0	CDS	+	134/945	45/314	missense_variant c.134T>C p.Val45Ala	PICPPNBC_00073	leuO	HTH-type transcriptional regulator LeuO	0
NC_000913.3	86193	complex	TACTA	GACCT	GACCT:40 TACTA:0	CDS	+	564/1725	188/574	missense_variant c.564_568delTACTAinsGACCT p.Thr190Ser	PICPPNBC_00074	ilvI	Acetolactate synthase isozyme 3 large subunit	0
NC_000913.3	87742	snp	G	A	A:47 G:0	CDS	+	386/492	129/163	missense_variant c.386G>A p.Gly129Asp	PICPPNBC_00075	ilvH	Acetolactate synthase isozyme 3 small subunit	0
NC_000913.3	89754	snp	T	C	C:66 T:0	CDS	+	121/459	41/152	missense_variant c.121T>C p.Tyr41His	PICPPNBC_00077	mraZ	Transcriptional regulator MraZ	0
NC_000913.3	92109	snp	G	A	A:50 G:0	CDS	+	697/1767	233/588	missense_variant c.697G>A p.Ala233Thr	PICPPNBC_00080	ftsI	Peptidoglycan D,D-transpeptidase FtsI	0
NC_000913.3	93575	snp	T	C	C:53 T:0	CDS	+	410/1488	137/495	missense_variant c.410T>C p.Ile137Thr	PICPPNBC_00081	murE	UDP-N-acetylmuramoyl-L-alanyl-D-glutamate--2, 6-diaminopimelate ligase	0
NC_000913.3	95609	complex	CC	AA	AA:46 CC:0	CDS	+	960/1359	320/452	missense_variant c.960_961delCCinsAA p.Gln321Lys	PICPPNBC_00082	murF	UDP-N-acetylmuramoyl-tripeptide--D-alanyl-D- alanine ligase	0
NC_000913.3	97255	snp	A	G	G:51 A:0	CDS	+	169/1317	57/438	missense_variant c.169A>G p.Ser57Gly	PICPPNBC_00084	murD	UDP-N-acetylmuramoylalanine--D-glutamate ligase	0
NC_000913.3	100562	snp	C	T	T:59 C:0	CDS	+	919/1068	307/355	missense_variant c.919C>T p.Pro307Ser	PICPPNBC_00086	murG	UDP-N-acetylglucosamine--N-acetylmuramyl- (pentapeptide) pyrophosphoryl-undecaprenol N-acetylglucosamine transferase	0
NC_000913.3	102098	snp	G	A	A:63 G:0	CDS	+	1334/1476	445/491	missense_variant c.1334G>A p.Arg445Gln	PICPPNBC_00087	murC	UDP-N-acetylmuramate--L-alanine ligase	0
NC_000913.3	102610	complex	GAG	TAA	TAA:49 GAG:0	CDS	+	378/921	126/306	missense_variant c.378_380delGAGinsTAA p.Ser127Asn	PICPPNBC_00088	ddlB	D-alanine--D-alanine ligase B	0
NC_000913.3	103604	snp	A	T	T:58 A:0	CDS	+	450/831	150/276	missense_variant c.450A>T p.Glu150Asp	PICPPNBC_00089	ftsQ	Cell division protein FtsQ	0
NC_000913.3	106296	snp	T	C	C:68 T:1	CDS	+	992/1152	331/383	missense_variant c.992T>C p.Val331Ala	PICPPNBC_00091	ftsZ	Cell division protein FtsZ	1
NC_000913.3	107642	snp	G	T	T:39 G:0	CDS	+	13/588	5/195	missense_variant c.13G>T p.Ala5Ser	PICPPNBC_00093	secM	Secretion monitor	0
NC_000913.3	109927	snp	A	C	C:67 A:0	CDS	+	1649/2706	550/901	missense_variant c.1649A>C p.Glu550Ala	PICPPNBC_00094	secA	Protein translocase subunit SecA	0
NC_000913.3	111161	snp	A	G	G:42 A:0	CDS	+	118/390	40/129	missense_variant c.118A>G p.Ile40Val	PICPPNBC_00095	mutT	8-oxo-dGTP diphosphatase	0
NC_000913.3	111908	snp	G	C	C:60 G:0	CDS	-	692/744	231/247	missense_variant c.692C>G p.Thr231Ser	PICPPNBC_00097	zapD	Cell division protein ZapD	0
NC_000913.3	112915	snp	T	C	C:47 T:0	CDS	-	305/621	102/206	missense_variant c.305A>G p.Gln102Arg	PICPPNBC_00098	coaE	Dephospho-CoA kinase	0
NC_000913.3	114666	snp	T	A	A:71 T:0	CDS	-	1059/1203	353/400	missense_variant c.1059A>T p.Glu353Asp	PICPPNBC_00100	epsF	Type II secretion system protein F	0
NC_000913.3	116301	snp	G	A	A:58 G:0	CDS	-	799/1386	267/461	missense_variant c.799C>T p.Pro267Ser	PICPPNBC_00101	epsE	Type II secretion system protein E	0
NC_000913.3	118339	snp	A	G	G:56 A:0	CDS	-	307/894	103/297	missense_variant c.307T>C p.Ser103Pro	PICPPNBC_00103	nadC	Nicotinate-nucleotide pyrophosphorylase [carboxylating]	0
NC_000913.3	118758	snp	T	C	C:53 T:0	CDS	+	26/552	9/183	missense_variant c.26T>C p.Val9Ala	PICPPNBC_00104	ampD	1,6-anhydro-N-acetylmuramyl-L-alanine amidase AmpD	0
NC_000913.3	119852	snp	C	G	G:65 C:0	CDS	+	572/855	191/284	missense_variant c.572C>G p.Ala191Gly	PICPPNBC_00105	ampE	Protein AmpE	0
NC_000913.3	120753	snp	C	T	T:67 C:0	CDS	-	796/1371	266/456	missense_variant c.796G>A p.Ala266Thr	PICPPNBC_00106	aroP	Aromatic amino acid transport protein AroP	0
NC_000913.3	131825	snp	A	G	G:43 A:0	CDS	+	211/2598	71/865	missense_variant c.211A>G p.Ile71Val	PICPPNBC_00112	acnB	Aconitate hydratase B	0
NC_000913.3	135001	complex	GTCA	TTCG	TTCG:56 GTCA:0	CDS	-	582/795	193/264	missense_variant c.579_582delTGACinsCGAA p.Asp194Glu	PICPPNBC_00114	speD	S-adenosylmethionine decarboxylase proenzyme	0
NC_000913.3	135663	snp	T	C	C:75 T:0	CDS	-	802/867	268/288	missense_variant c.802A>G p.Ile268Val	PICPPNBC_00115	speE	Polyamine aminopropyltransferase	0
NC_000913.3	137654	complex	GCGCC	ACGCT	ACGCT:44 GCGCC:0	CDS	+	572/1551	191/516	missense_variant c.572_576delGCGCCinsACGCT p.Ser191Asn	PICPPNBC_00117	cueO	Blue copper oxidase CueO	0
NC_000913.3	139995	snp	C	T	T:44 C:0	CDS	-	1231/2391	411/796	missense_variant c.1231G>A p.Ala411Thr	PICPPNBC_00118	gcd	Quinoprotein glucose dehydrogenase	0
NC_000913.3	143700	snp	G	A	A:53 G:0	CDS	+	922/927	308/308	missense_variant c.922G>A p.Ala308Thr	PICPPNBC_00121	yadG	putative ABC transporter ATP-binding protein YadG	0
NC_000913.3	146420	snp	G	T	T:41 G:0	CDS	-	275/381	92/126	missense_variant c.275C>A p.Thr92Asn	PICPPNBC_00125	panD	Aspartate 1-decarboxylase	0
NC_000913.3	147051	complex	GATA	TATC	TATC:71 GATA:0	CDS	+	84/903	28/300	missense_variant c.84_87delGATAinsTATC p.Glu28Asp	PICPPNBC_00126		ISNCY family transposase ISSen7	0
NC_000913.3	147961	snp	T	G	G:15 T:0	CDS	-	835/852	279/283	missense_variant c.835A>C p.Met279Leu	PICPPNBC_00127	panC	Pantothenate synthetase	0
NC_000913.3	149117	snp	T	C	C:52 T:0	CDS	-	485/795	162/264	missense_variant c.485A>G p.Gln162Arg	PICPPNBC_00128	panB	3-methyl-2-oxobutanoate hydroxymethyltransferase	0
NC_000913.3	154305	complex	AATATCA	GATACTG	GATACTG:13 AATATCA:0	CDS	-	1122/2598	372/865	missense_variant c.1116_1122delTGATATTinsCAGTATC p.Asp373Ser	PICPPNBC_00133	htrE	Outer membrane usher protein HtrE	0
NC_000913.3	155893	complex	TGAGG	AGCAC	AGCAC:18 TGAGG:0	CDS	-	309/741	102/246	missense_variant c.305_309delCCTCAinsGTGCT p.ThrSer102SerAla	PICPPNBC_00134	yadV	putative fimbrial chaperone YadV	0
NC_000913.3	157543	snp	A	T	T:53 A:0	CDS	-	190/480	64/159	missense_variant c.190T>A p.Ser64Thr	PICPPNBC_00136	folK	2-amino-4-hydroxy-6- hydroxymethyldihydropteridine pyrophosphokinase	0
NC_000913.3	159243	complex	AAGCCG	CAGCGT	CAGCGT:48 AAGCCG:0	CDS	-	870/927	289/308	missense_variant c.865_870delCGGCTTinsACGCTG p.Arg289Thr	PICPPNBC_00138	gluQ	Glutamyl-Q tRNA(Asp) synthetase	0
NC_000913.3	160832	snp	T	G	G:67 T:0	CDS	-	655/705	219/234	missense_variant c.655A>C p.Ile219Leu	PICPPNBC_00140	sfsA	Sugar fermentation stimulation protein A	0
NC_000913.3	161590	snp	C	T	T:67 C:0	CDS	-	442/531	148/176	missense_variant c.442G>A p.Ala148Thr	PICPPNBC_00141	thpR	RNA 2',3'-cyclic phosphodiesterase	0
NC_000913.3	162147	complex	ACCGCT	GCTGCC	GCTGCC:32 ACCGCT:0	CDS	+	43/2430	15/809	missense_variant c.43_48delACCGCTinsGCTGCC p.Thr15Ala	PICPPNBC_00142	hrpB	ATP-dependent RNA helicase HrpB	0
NC_000913.3	164964	snp	C	A	A:46 C:0	CDS	+	235/2535	79/844	missense_variant c.235C>A p.Leu79Met	PICPPNBC_00143	mrcB	Penicillin-binding protein 1B	0
NC_000913.3	167489	complex	GCG	ACC	ACC:54 GCG:0	CDS	+	2244-06-01	2/747	missense_variant c.6_8delGCGinsACC p.Arg3Pro	PICPPNBC_00144	fhuA	Ferrichrome outer membrane transporter/phage receptor	0
NC_000913.3	170335	complex	GCTGT	ACTGG	ACTGG:49 GCTGT:0	CDS	+	558/798	186/265	missense_variant c.558_562delGCTGTinsACTGG p.Ser188Ala	PICPPNBC_00145	fhuC	Iron(3+)-hydroxamate import ATP-binding protein FhuC	0
NC_000913.3	170637	snp	G	C	C:62 G:0	CDS	+	63/891	21/296	missense_variant c.63G>C p.Leu21Phe	PICPPNBC_00146	fhuD	Iron(3+)-hydroxamate-binding protein FhuD	0
NC_000913.3	171490	snp	C	T	T:37 C:0	CDS	+	29/1983	10/660	missense_variant c.29C>T p.Ala10Val	PICPPNBC_00147	fhuB	Iron(3+)-hydroxamate import system permease protein FhuB	0
NC_000913.3	173876	snp	A	C	C:51 A:0	CDS	-	1007/1281	336/426	missense_variant c.1007T>G p.Leu336Arg	PICPPNBC_00148	hemL	Glutamate-1-semialdehyde 2,1-aminomutase	0
NC_000913.3	175592	complex	GCTTGATA	ACTCGATG	ACTCGATG:25 GCTTGATA:0	CDS	+	486/1422	162/473	missense_variant c.486_493delGCTTGATAinsACTCGATG p.Ile165Val	PICPPNBC_00149	clcA	H(+)/Cl(-) exchange transporter ClcA	0
NC_000913.3	178281	snp	T	C	C:49 T:0	CDS	-	182/801	61/266	missense_variant c.182A>G p.Glu61Gly	PICPPNBC_00152	btuF	Vitamin B12-binding protein	0
NC_000913.3	179657	snp	C	T	T:40 C:0	CDS	+	421/1518	141/505	missense_variant c.421C>T p.His141Tyr	PICPPNBC_00154	dgt	Deoxyguanosinetriphosphate triphosphohydrolase	0
NC_000913.3	181786	snp	A	T	T:52 A:0	CDS	+	903/1425	301/474	missense_variant c.903A>T p.Glu301Asp	PICPPNBC_00155	degP	Periplasmic serine endoprotease DegP	0
NC_000913.3	183408	snp	A	G	G:49 A:0	CDS	+	946/1158	316/385	missense_variant c.946A>G p.Thr316Ala	PICPPNBC_00156	cdaR	Carbohydrate diacid regulator	0
NC_000913.3	184470	snp	T	A	A:48 T:0	CDS	-	531/744	177/247	missense_variant c.531A>T p.Glu177Asp	PICPPNBC_00158	lpxG	UDP-2,3-diacylglucosamine pyrophosphatase LpxG	0
NC_000913.3	185674	complex	CG	TA	TA:73 CG:0	CDS	-	274/825	91/274	missense_variant c.273_274delCGinsTA p.Asp92Asn	PICPPNBC_00159	dapD	2,3,4,5-tetrahydropyridine-2,6-dicarboxylate N-succinyltransferase	0
NC_000913.3	186372	snp	T	C	C:49 T:0	CDS	-	2279/2673	760/890	missense_variant c.2279A>G p.Asn760Ser	PICPPNBC_00160	glnD	Bifunctional uridylyltransferase/uridylyl-removing enzyme	0
NC_000913.3	193638	snp	A	G	G:50 A:0	CDS	+	118/1197	40/398	missense_variant c.118A>G p.Thr40Ala	PICPPNBC_00166	dxr	1-deoxy-D-xylulose 5-phosphate reductoisomerase	0
NC_000913.3	196037	snp	C	A	A:66 C:0	CDS	+	253/750	85/249	missense_variant c.253C>A p.Leu85Ile	PICPPNBC_00169	cdsA	Phosphatidate cytidylyltransferase	0
NC_000913.3	197430	snp	T	G	G:54 T:0	CDS	+	885/1353	295/450	missense_variant c.885T>G p.Asn295Lys	PICPPNBC_00170	rseP	Regulator of sigma-E protease RseP	0
NC_000913.3	201586	snp	C	T	T:61 C:0	CDS	+	616/1026	206/341	missense_variant c.616C>T p.Arg206Cys	PICPPNBC_00173	lpxD_1	UDP-3-O-(3-hydroxymyristoyl)glucosamine N-acyltransferase	0
NC_000913.3	203442	snp	A	G	G:56 A:0	CDS	+	95/1149	32/382	missense_variant c.95A>G p.His32Arg	PICPPNBC_00176	lpxB	Lipid-A-disaccharide synthase	0
NC_000913.3	204665	snp	A	G	G:49 A:0	CDS	+	173/597	58/198	missense_variant c.173A>G p.Tyr58Cys	PICPPNBC_00177	rnhB	Ribonuclease HII	0
NC_000913.3	206103	snp	G	T	T:42 G:0	CDS	+	978/3483	326/1160	missense_variant c.978G>T p.Glu326Asp	PICPPNBC_00178	dnaE	DNA polymerase III subunit alpha	0
NC_000913.3	210042	snp	G	A	A:53 G:0	CDS	+	364/2142	122/713	missense_variant c.364G>A p.Asp122Asn	PICPPNBC_00180	ldcC	Constitutive lysine decarboxylase	0
NC_000913.3	212361	snp	A	T	T:34 A:0	CDS	+	31/1299	11/432	missense_variant c.31A>T p.Thr11Ser	PICPPNBC_00182	tilS	tRNA(Ile)-lysidine synthase	0
NC_000913.3	213757	complex	TCG	GCA	GCA:46 TCG:0	CDS	-	182/261	60/86	missense_variant c.180_182delCGAinsTGC p.Glu61Ala	PICPPNBC_00183	rof	Protein rof	0
NC_000913.3	214606	snp	A	G	G:47 A:0	CDS	+	316/546	106/181	missense_variant c.316A>G p.Thr106Ala	PICPPNBC_00185	yaeQ	putative protein YaeQ	0
NC_000913.3	215068	snp	G	A	A:55 G:0	CDS	+	236/423	79/140	missense_variant c.236G>A p.Ser79Asn	PICPPNBC_00186	arfB	Peptidyl-tRNA hydrolase ArfB	0
NC_000913.3	215677	snp	G	C	C:54 G:0	CDS	+	409/711	137/236	missense_variant c.409G>C p.Ala137Pro	PICPPNBC_00187	nlpE	Lipoprotein NlpE	0
NC_000913.3	217084	snp	T	A	A:66 T:0	CDS	-	1692/1719	564/572	missense_variant c.1692A>T p.Glu564Asp	PICPPNBC_00189	proS	Proline--tRNA ligase	0
NC_000913.3	219066	snp	C	T	T:39 C:0	CDS	-	529/708	177/235	missense_variant c.529G>A p.Glu177Lys	PICPPNBC_00190	trmO	tRNA (adenine(37)-N6)-methyltransferase	0
NC_000913.3	221456	snp	C	T	T:43 C:0	CDS	-	166/654	56/217	missense_variant c.166G>A p.Val56Ile	PICPPNBC_00193	metI	D-methionine transport system permease protein MetI	0
NC_000913.3	222297	mnp	CC	TT	TT:59 CC:0	CDS	-	349/1032	116/343	missense_variant c.348_349delGGinsAA p.Val117Ile	PICPPNBC_00194	metN	Methionine import ATP-binding protein MetN	0
NC_000913.3	223181	snp	C	T	T:45 C:0	CDS	+	349/576	117/191	missense_variant c.349C>T p.Leu117Phe	PICPPNBC_00195	gmhB	D-glycero-beta-D-manno-heptose-1,7-bisphosphate 7-phosphatase	0
NC_000913.3	229234	snp	T	A	A:51 T:0	CDS	+	68/804	23/267	missense_variant c.68T>A p.Ile23Lys	PICPPNBC_00202	dkgB	2,5-diketo-D-gluconic acid reductase B	0
NC_000913.3	230009	mnp	CT	TC	TC:42 CT:0	CDS	-	873/915	291/304	missense_variant c.872_873delAGinsGA p.Glu291Gly	PICPPNBC_00203	dmlR_1	HTH-type transcriptional regulator DmlR	0
NC_000913.3	232009	snp	C	A	A:14 C:0	CDS	+	84/624	28/207	missense_variant c.84C>A p.His28Gln	PICPPNBC_00205	ycgJ	putative methyltransferase YcgJ	0
NC_000913.3	234359	snp	C	G	G:36 C:0	CDS	-	424/756	142/251	missense_variant c.424G>C p.Ala142Pro	PICPPNBC_00207	gloB	Hydroxyacylglutathione hydrolase GloB	0
NC_000913.3	236664	snp	G	A	A:59 G:0	CDS	+	607/741	203/246	missense_variant c.607G>A p.Ala203Thr	PICPPNBC_00210	dnaQ	DNA polymerase III subunit epsilon	0
NC_000913.3	239485	complex	TGC	CAT	CAT:43 TGC:0	CDS	-	705/771	235/256	missense_variant c.703_705delGCAinsATG p.Ala235Met	PICPPNBC_00215	yafV	Omega-amidase YafV	0
NC_000913.3	241013	snp	A	G	G:46 A:0	CDS	-	2291/2445	764/814	missense_variant c.2291T>C p.Val764Ala	PICPPNBC_00217	fadE	Acyl-coenzyme A dehydrogenase	0
NC_000913.3	245032	snp	A	G	G:64 A:0	CDS	+	706/768	236/255	missense_variant c.706A>G p.Thr236Ala	PICPPNBC_00219	yafJ	Putative glutamine amidotransferase YafJ	0
NC_000913.3	247698	complex	GA	AG	AG:29 GA:0	CDS	+	62/498	21/165	missense_variant c.62_63delGAinsAG p.Arg21Gln	PICPPNBC_00224	rayT	REP-associated tyrosine transposase	0
NC_000913.3	248762	mnp	TG	CA	CA:53 TG:0	CDS	-	1336/1740	445/579	missense_variant c.1335_1336delCAinsTG p.Thr446Ala	PICPPNBC_00225	flhA_1	Flagellar biosynthesis protein FlhA	0
NC_000913.3	250612	snp	G	A	A:48 G:0	CDS	+	421/636	141/211	missense_variant c.421G>A p.Asp141Asn	PICPPNBC_00226	lafU	Chemotaxis protein LafU	0
NC_000913.3	251526	complex	TG	CT	CT:34 TG:0	CDS	+	629/1056	210/351	missense_variant c.629_630delTGinsCT p.Met210Thr	PICPPNBC_00227	dinB	DNA polymerase IV	0
NC_000913.3	252357	snp	T	A	A:40 T:0	CDS	+	57/399	19/132	missense_variant c.57T>A p.Asp19Glu	PICPPNBC_00229	yafO	mRNA interferase toxin YafO	0
NC_000913.3	252823	snp	T	G	G:65 T:0	CDS	+	37/375	13/124	missense_variant c.37T>G p.Ser13Ala	PICPPNBC_00230	yafP	putative N-acetyltransferase YafP	0
NC_000913.3	253722	snp	C	T	T:14 C:0	CDS	+	256/267	86/88	missense_variant c.256C>T p.Pro86Ser	PICPPNBC_00232	prfB_1	Peptide chain release factor 2	0
NC_000913.3	254876	snp	T	C	C:48 T:0	CDS	-	841/1458	281/485	missense_variant c.841A>G p.Asn281Asp	PICPPNBC_00233	pepD	Cytosol non-specific dipeptidase	0
NC_000913.3	256370	snp	G	A	A:50 G:0	CDS	+	394/459	132/152	missense_variant c.394G>A p.Asp132Asn	PICPPNBC_00234	gpt	Xanthine phosphoribosyltransferase	0
NC_000913.3	258852	snp	A	C	C:35 A:0	CDS	+	119/273	40/90	missense_variant c.119A>C p.Lys40Thr	PICPPNBC_00238	crl	Sigma factor-binding protein Crl	0
NC_000913.3	259111	snp	A	T	T:41 A:0	CDS	-	990/1056	330/351	missense_variant c.990T>A p.Asp330Glu	PICPPNBC_00239	phoE	Outer membrane porin PhoE	0
NC_000913.3	261624	complex	TC	GT	GT:58 TC:0	CDS	+	122/1254	41/417	missense_variant c.122_123delTCinsGT p.Ile41Ser	PICPPNBC_00241	proA_1	Gamma-glutamyl phosphate reductase	0
NC_000913.3	273736	snp	T	C	C:69 T:0	CDS	+	890/1146	297/381	missense_variant c.890T>C p.Val297Ala	PICPPNBC_00258	ltrA	Group II intron-encoded protein LtrA	0
NC_000913.3	303251	complex	CAATG	AAATT	AAATT:58 CAATG:0	CDS	+	261/615	87/204	missense_variant c.261_265delCAATGinsAAATT p.Ala89Ser	PICPPNBC_00290	yagU	Inner membrane protein YagU	0
NC_000913.3	304719	complex	TG	GA	GA:56 TG:0	CDS	-	487/711	162/236	missense_variant c.486_487delCAinsTC p.Lys163Gln	PICPPNBC_00291	ecpE	putative fimbrial chaperone EcpE	0
NC_000913.3	306319	snp	T	G	G:50 T:0	CDS	-	499/1644	167/547	missense_variant c.499A>C p.Met167Leu	PICPPNBC_00292	ecpD	Fimbria adhesin EcpD	0
NC_000913.3	307147	snp	C	T	T:56 C:0	CDS	-	2186/2526	729/841	missense_variant c.2186G>A p.Arg729His	PICPPNBC_00293	ecpC	putative outer membrane usher protein EcpC	0
NC_000913.3	309822	snp	A	C	C:66 A:0	CDS	-	205/669	69/222	missense_variant c.205T>G p.Ser69Ala	PICPPNBC_00294	ecpB	putative fimbrial chaperone EcpB	0
NC_000913.3	310621	complex	CATG	TGTA	TGTA:42 CATG:0	CDS	-	51/588	16/195	missense_variant c.48_51delCATGinsTACA p.Met17Thr	PICPPNBC_00295	ecpA	Common pilus major fimbrillin subunit EcpA	0
NC_000913.3	310766	snp	T	A	A:55 T:0	CDS	-	523/543	175/180	missense_variant c.523A>T p.Ile175Leu	PICPPNBC_00296	ecpR	HTH-type transcriptional regulator EcpR	0
NC_000913.3	316640	snp	G	A	A:29 G:0	CDS	-	497/687	166/228	missense_variant c.497C>T p.Ala166Val	PICPPNBC_00303	rhaR_1	HTH-type transcriptional activator RhaR	0
NC_000913.3	317780	snp	T	A	A:58 T:0	CDS	-	540/594	180/197	missense_variant c.540A>T p.Glu180Asp	PICPPNBC_00304	rclC	Inner membrane protein RclC	0
NC_000913.3	318835	snp	C	T	T:58 C:0	CDS	-	1167/1326	389/441	missense_variant c.1167G>A p.Met389Ile	PICPPNBC_00305	rclA	putative pyridine nucleotide-disulfide oxidoreductase RclA	0
NC_000913.3	320557	snp	T	G	G:59 T:0	CDS	+	331/855	111/284	missense_variant c.331T>G p.Leu111Val	PICPPNBC_00306	rclR	RCS-specific HTH-type transcriptional activator RclR	0
NC_000913.3	321762	snp	T	C	C:69 T:0	CDS	+	155/720	52/239	missense_variant c.155T>C p.Ile52Thr	PICPPNBC_00307	lutA_1	Lactate utilization protein A	0
NC_000913.3	322600	snp	G	A	A:44 G:0	CDS	+	263/1428	88/475	missense_variant c.263G>A p.Arg88Lys	PICPPNBC_00308	lutB	Lactate utilization protein B	0
NC_000913.3	323769	mnp	AG	GA	GA:59 AG:0	CDS	+	12/696	4/231	missense_variant c.12_13delAGinsGA p.Gly5Ser	PICPPNBC_00309	lutC	Lactate utilization protein C	0
NC_000913.3	325621	complex	CC	TT	TT:47 CC:0	CDS	-	1627/1671	542/556	missense_variant c.1626_1627delGGinsAA p.Gly543Arg	PICPPNBC_00311	betA	Oxygen-dependent choline dehydrogenase	0
NC_000913.3	327457	snp	C	A	A:56 C:0	CDS	-	1277/1473	426/490	missense_variant c.1277G>T p.Arg426Leu	PICPPNBC_00312	betB	NAD/NADP-dependent betaine aldehyde dehydrogenase	0
NC_000913.3	328789	complex	GGAATTAGCGCGGGT	CGAGTGTGCGAGAGG	CGAGTGTGCGAGAGG:41 GGAATTAGCGCGGGT:0	CDS	-	546/588	178/195	missense_variant c.532_546delACCCGCGCTAATTCCinsCCTCTCGCACACTCG p.ThrArgAlaAsn178ProLeuAlaHis	PICPPNBC_00313	betI	HTH-type transcriptional regulator BetI	0
NC_000913.3	331180	snp	G	A	A:40 G:0	CDS	+	1718/2034	573/677	missense_variant c.1718G>A p.Ser573Asn	PICPPNBC_00314	betT	High-affinity choline transport protein	0
NC_000913.3	332646	complex	GAG	TAA	TAA:47 GAG:0	CDS	+	276/1089	92/362	missense_variant c.276_278delGAGinsTAA p.Ser93Asn	PICPPNBC_00315	pdeL	Cyclic di-GMP phosphodiesterase PdeL	0
NC_000913.3	333659	snp	C	T	T:43 C:0	CDS	-	775/933	259/310	missense_variant c.775G>A p.Val259Ile	PICPPNBC_00316	yahB_1	putative HTH-type transcriptional regulator YahB	0
NC_000913.3	337001	snp	C	T	T:56 C:0	CDS	+	224/1548	75/515	missense_variant c.224C>T p.Ala75Val	PICPPNBC_00320	fdrA_1	Protein FdrA	0
NC_000913.3	340369	snp	A	G	G:43 A:0	CDS	+	205/951	69/316	missense_variant c.205A>G p.Lys69Glu	PICPPNBC_00323	arcC2_1	Carbamate kinase 2	0
NC_000913.3	342965	snp	A	C	C:44 A:0	CDS	+	82/1050	28/349	missense_variant c.82A>C p.Asn28His	PICPPNBC_00325	yahK	Aldehyde reductase YahK	0
NC_000913.3	345734	snp	G	A	A:54 G:0	CDS	-	565/633	189/210	missense_variant c.565C>T p.Arg189Trp	PICPPNBC_00328	rhtC_1	Threonine efflux protein	0
NC_000913.3	346955	snp	G	C	C:45 G:0	CDS	-	1489/1587	497/528	missense_variant c.1489C>G p.Pro497Ala	PICPPNBC_00330	prpR	Propionate catabolism operon regulatory protein	0
NC_000913.3	348685	snp	T	C	C:66 T:0	CDS	+	4/891	2/296	missense_variant c.4T>C p.Ser2Pro	PICPPNBC_00331	prpB	2-methylisocitrate lyase	0
NC_000913.3	350171	snp	A	G	G:57 A:0	CDS	+	160/1170	54/389	missense_variant c.160A>G p.Lys54Glu	PICPPNBC_00333	prpC	2-methylcitrate synthase	0
NC_000913.3	351304	complex	TAA	CAG	CAG:53 TAA:0	CDS	+	90/1452	30/483	missense_variant c.90_92delTAAinsCAG p.Lys31Arg	PICPPNBC_00334	prpD	2-methylcitrate dehydratase	0
NC_000913.3	352916	snp	C	A	A:45 C:0	CDS	+	211/1887	71/628	missense_variant c.211C>A p.Leu71Met	PICPPNBC_00335	acs_1	Acetyl-coenzyme A synthetase	0
NC_000913.3	356192	snp	A	G	G:53 A:0	CDS	+	22/1284	8/427	missense_variant c.22A>G p.Thr8Ala	PICPPNBC_00337	codA	Cytosine deaminase	0
NC_000913.3	361271	snp	T	A	A:29 T:0	CDS	-	590/612	197/203	missense_variant c.590A>T p.Tyr197Phe	PICPPNBC_00342	lacA	Galactoside O-acetyltransferase	0
NC_000913.3	362419	snp	C	A	A:60 C:0	CDS	-	761/1254	254/417	missense_variant c.761G>T p.Gly254Val	PICPPNBC_00343	lacY	Lactose permease	0
NC_000913.3	363649	snp	T	G	G:31 T:0	CDS	-	2657/3075	886/1024	missense_variant c.2657A>C p.Asn886Thr	PICPPNBC_00344	lacZ	Beta-galactosidase	0
NC_000913.3	366520	mnp	CC	GA	GA:63 CC:0	CDS	-	1000/1092	333/363	missense_variant c.999_1000delGGinsTC p.Ala334Pro	PICPPNBC_00345	lacI	Lactose operon repressor	0
NC_000913.3	377803	snp	G	C	C:42 G:0	CDS	-	566/834	189/277	missense_variant c.566C>G p.Ala189Gly	PICPPNBC_00355	frmB	S-formylglutathione hydrolase FrmB	0
NC_000913.3	378698	complex	CAACCGCG	AGCCTGCT	AGCCTGCT:45 CAACCGCG:0	CDS	-	874/1110	289/369	missense_variant c.867_874delCGCGGTTGinsAGCAGGCT p.ValAla291GlySer	PICPPNBC_00356	frmA	S-(hydroxymethyl)glutathione dehydrogenase	0
NC_000913.3	382778	snp	T	G	G:41 T:0	CDS	-	1158/1197	386/398	missense_variant c.1158A>C p.Gln386His	PICPPNBC_00362	arnC_1	Undecaprenyl-phosphate 4-deoxy-4-formamido-L-arabinose transferase	0
NC_000913.3	384156	complex	GGG	AGT	AGT:11 GGG:0	CDS	-	461/558	153/185	missense_variant c.459_461delCCCinsACT p.Pro154Leu	PICPPNBC_00364	bshB1	N-acetyl-alpha-D-glucosaminyl L-malate deacetylase 1	0
NC_000913.3	385490	snp	G	A	A:70 G:0	CDS	+	259/963	87/320	missense_variant c.259G>A p.Ala87Thr	PICPPNBC_00365	tauA	Taurine-binding periplasmic protein	0
NC_000913.3	386396	snp	C	G	G:60 C:0	CDS	+	190/768	64/255	missense_variant c.190C>G p.Arg64Gly	PICPPNBC_00366	tauB	Taurine import ATP-binding protein TauB	0
NC_000913.3	387005	complex	GG	AT	AT:53 GG:0	CDS	+	35/828	12/275	missense_variant c.35_36delGGinsAT p.Arg12His	PICPPNBC_00367	ssuC_1	Putative aliphatic sulfonates transport permease protein SsuC	0
NC_000913.3	387849	snp	T	A	A:54 T:0	CDS	+	55/852	19/283	missense_variant c.55T>A p.Ser19Thr	PICPPNBC_00368	tauD	Alpha-ketoglutarate-dependent taurine dioxygenase	0
NC_000913.3	394566	snp	T	A	A:59 T:0	CDS	+	61/624	21/207	missense_variant c.61T>A p.Tyr21Asn	PICPPNBC_00374	iprA	Inhibitor of hydrogen peroxide resistance	0
NC_000913.3	395930	snp	C	T	T:49 C:0	CDS	-	358/1158	120/385	missense_variant c.358G>A p.Ala120Thr	PICPPNBC_00375	ampH	D-alanyl-D-alanine- carboxypeptidase/endopeptidase AmpH	0
NC_000913.3	397344	snp	A	G	G:65 A:0	CDS	+	706/1221	236/406	missense_variant c.706A>G p.Ile236Val	PICPPNBC_00377	sbmA	Peptide antibiotic transporter SbmA	0
NC_000913.3	400311	snp	C	T	T:48 C:0	CDS	-	613/1095	205/364	missense_variant c.613G>A p.Ala205Thr	PICPPNBC_00381	ddlA	D-alanine--D-alanine ligase A	0
NC_000913.3	401630	snp	A	G	G:58 A:0	CDS	+	245/261	82/86	missense_variant c.245A>G p.Lys82Arg	PICPPNBC_00382	iraP	Anti-adapter protein IraP	0
NC_000913.3	402618	snp	T	A	A:48 T:0	CDS	+	872/1416	291/471	missense_variant c.872T>A p.Leu291Gln	PICPPNBC_00383	phoA	Alkaline phosphatase	0
NC_000913.3	403888	complex	ACACCCGC	GCATCCGT	GCATCCGT:59 ACACCCGC:0	CDS	+	186/1116	62/371	missense_variant c.186_193delACACCCGCinsGCATCCGT p.Pro65Ser	PICPPNBC_00385	dgcC	putative diguanylate cyclase DgcC	0
NC_000913.3	404975	mnp	CC	TT	TT:59 CC:0	CDS	-	670/810	223/269	missense_variant c.669_670delGGinsAA p.Ala224Thr	PICPPNBC_00386	proC	Pyrroline-5-carboxylate reductase	0
NC_000913.3	406506	complex	TCA	CCT	CCT:34 TCA:0	CDS	+	102/525	34/174	missense_variant c.102_104delTCAinsCCT p.Gln35Leu	PICPPNBC_00388	aroL	Shikimate kinase 2	0
NC_000913.3	407029	snp	A	T	T:52 A:0	CDS	+	51/192	17/63	missense_variant c.51A>T p.Glu17Asp	PICPPNBC_00389	yaiA	putative protein YaiA	0
NC_000913.3	409467	complex	CACTA	TGCTG	TGCTG:40 CACTA:0	CDS	-	619/978	205/325	missense_variant c.615_619delTAGTGinsCAGCA p.Ala207Thr	PICPPNBC_00393	rdgC	Recombination-associated protein RdgC	0
NC_000913.3	410727	snp	T	C	C:31 T:0	CDS	+	584/909	195/302	missense_variant c.584T>C p.Met195Thr	PICPPNBC_00394	mak	Fructokinase	0
NC_000913.3	411323	complex	GAG	AAC	AAC:26 GAG:0	CDS	-	1243/1269	414/422	missense_variant c.1241_1243delCTCinsGTT p.ThrPro414SerSer	PICPPNBC_00395	araJ	Putative transporter AraJ	0
NC_000913.3	412624	snp	T	C	C:45 T:0	CDS	-	3130/3147	1044/1048	missense_variant c.3130A>G p.Thr1044Ala	PICPPNBC_00396	sbcC	Nuclease SbcCD subunit C	0
NC_000913.3	415775	snp	G	C	C:41 G:0	CDS	-	1178/1203	393/400	missense_variant c.1178C>G p.Thr393Ser	PICPPNBC_00397	sbcD	Nuclease SbcCD subunit D	0
NC_000913.3	418576	snp	A	G	G:55 A:0	CDS	+	688/1296	230/431	missense_variant c.688A>G p.Asn230Asp	PICPPNBC_00399	phoR	Phosphate regulon sensor protein PhoR	0
NC_000913.3	420088	complex	TATTG	AATTA	AATTA:63 TATTG:0	CDS	+	498/1320	166/439	missense_variant c.498_502delTATTGinsAATTA p.Val168Ile	PICPPNBC_00400	brnQ	Branched-chain amino acid transport system 2 carrier protein	0
NC_000913.3	422696	snp	G	T	T:58 G:0	CDS	+	182/1818	61/605	missense_variant c.182G>T p.Gly61Val	PICPPNBC_00402	malZ	Maltodextrin glucosidase	0
NC_000913.3	424362	snp	G	T	T:37 G:0	CDS	-	557/582	186/193	missense_variant c.557C>A p.Ala186Glu	PICPPNBC_00403	acpH	Acyl carrier protein phosphodiesterase	0
NC_000913.3	425410	snp	G	C	C:63 G:0	CDS	+	400/1071	134/356	missense_variant c.400G>C p.Glu134Gln	PICPPNBC_00404	queA	S-adenosylmethionine:tRNA ribosyltransferase-isomerase	0
NC_000913.3	428888	complex	GAA	AAG	AAG:50 GAA:0	CDS	+	1209/1815	403/604	missense_variant c.1209_1211delGAAinsAAG p.Asn404Ser	PICPPNBC_00407	secD	Protein translocase subunit SecD	0
NC_000913.3	431236	mnp	CG	TA	TA:33 CG:0	CDS	-	778/885	259/294	missense_variant c.777_778delCGinsTA p.Asp260Asn	PICPPNBC_00410	tsx	Nucleoside-specific channel-forming protein Tsx	0
NC_000913.3	432369	complex	AATC	CATA	CATA:57 AATC:0	CDS	-	483/540	160/179	missense_variant c.480_483delGATTinsTATG p.Ile161Met	PICPPNBC_00411	yajI	putative lipoprotein YajI	0
NC_000913.3	433748	complex	CTCG	TGCA	TGCA:22 CTCG:0	CDS	+	294/1104	98/367	missense_variant c.294_297delCTCGinsTGCA p.Ser99Ala	PICPPNBC_00413	ribD	Riboflavin biosynthesis protein RibD	0
NC_000913.3	435946	snp	G	A	A:44 G:0	CDS	+	313/978	105/325	missense_variant c.313G>A p.Asp105Asn	PICPPNBC_00416	thiL	Thiamine-monophosphate kinase	0
NC_000913.3	437794	mnp	TC	GA	GA:60 TC:0	CDS	-	342/975	114/324	missense_variant c.341_342delGAinsTC p.Arg114Leu	PICPPNBC_00418	yajO	1-deoxyxylulose-5-phosphate synthase YajO	0
NC_000913.3	438351	complex	AGC	GGT	GGT:32 AGC:0	CDS	-	1827/1863	609/620	missense_variant c.1825_1827delGCTinsACC p.Ala609Thr	PICPPNBC_00419	dxs	1-deoxy-D-xylulose-5-phosphate synthase	0
NC_000913.3	440270	snp	C	T	T:46 C:0	CDS	-	832/900	278/299	missense_variant c.832G>A p.Ala278Thr	PICPPNBC_00420	ispA	Farnesyl diphosphate synthase	0
NC_000913.3	441989	snp	T	A	A:57 T:0	CDS	+	441/1449	147/482	missense_variant c.441T>A p.Asp147Glu	PICPPNBC_00422	thiI	tRNA sulfurtransferase	0
NC_000913.3	443223	snp	A	T	T:37 A:0	CDS	-	419/591	140/196	missense_variant c.419T>A p.Leu140Gln	PICPPNBC_00423	yajL	Protein/nucleic acid deglycase 3	0
NC_000913.3	443717	snp	G	T	T:45 G:0	CDS	-	799/912	267/303	missense_variant c.799C>A p.Arg267Ser	PICPPNBC_00424	panE	2-dehydropantoate 2-reductase	0
NC_000913.3	445520	snp	T	C	C:28 T:0	CDS	-	1147/1365	383/454	missense_variant c.1147A>G p.Thr383Ala	PICPPNBC_00426	yajR	Inner membrane transport protein YajR	0
NC_000913.3	447273	snp	C	T	T:47 C:0	CDS	-	433/891	145/296	missense_variant c.433G>A p.Ala145Thr	PICPPNBC_00427	cyoE	Protoheme IX farnesyltransferase	0
NC_000913.3	447875	snp	C	T	T:60 C:0	CDS	-	172/330	58/109	missense_variant c.172G>A p.Val58Ile	PICPPNBC_00428	cyoD	Cytochrome bo(3) ubiquinol oxidase subunit 4	0
NC_000913.3	450880	snp	G	C	C:68 G:0	CDS	-	731/948	244/315	missense_variant c.731C>G p.Thr244Ser	PICPPNBC_00431	cyoA	Cytochrome bo(3) ubiquinol oxidase subunit 2	0
NC_000913.3	452240	complex	CG	TA	TA:55 CG:0	CDS	-	1306/1476	435/491	missense_variant c.1305_1306delCGinsTA p.Val436Ile	PICPPNBC_00432	ampG	Anhydromuropeptide permease	0
NC_000913.3	456088	snp	C	T	T:49 C:0	CDS	+	956/1299	319/432	missense_variant c.956C>T p.Ala319Val	PICPPNBC_00435	tig	Trigger factor	0
NC_000913.3	464498	snp	G	C	C:45 G:0	CDS	+	97/399	33/132	missense_variant c.97G>C p.Asp33His	PICPPNBC_00442	fadM	Long-chain acyl-CoA thioesterase FadM	0
NC_000913.3	464856	snp	C	T	T:38 C:0	CDS	-	692/696	231/231	missense_variant c.692G>A p.Arg231Lys	PICPPNBC_00443	queC	7-cyano-7-deazaguanine synthase	0
NC_000913.3	467588	complex	TGCG	GGCA	GGCA:48 TGCG:0	CDS	+	177/819	59/272	missense_variant c.177_180delTGCGinsGGCA p.Asp59Glu	PICPPNBC_00445	cof	HMP-PP phosphatase	0
NC_000913.3	469360	snp	T	G	G:46 T:0	CDS	+	490/1773	164/590	missense_variant c.490T>G p.Ser164Ala	PICPPNBC_00447	yheI	putative multidrug resistance ABC transporter ATP-binding/permease protein YheI	0
NC_000913.3	471854	snp	T	A	A:52 T:0	CDS	+	1219/1782	407/593	missense_variant c.1219T>A p.Ser407Thr	PICPPNBC_00448	mdlB	Multidrug resistance-like ATP-binding protein MdlB	0
NC_000913.3	472996	snp	G	A	A:44 G:0	CDS	+	31/1287	11/428	missense_variant c.31G>A p.Ala11Thr	PICPPNBC_00450	amtB	Ammonia channel	0
NC_000913.3	475003	snp	T	G	G:44 T:0	CDS	-	159/861	53/286	missense_variant c.159A>C p.Glu53Asp	PICPPNBC_00451	tesB	Acyl-CoA thioesterase 2	0
NC_000913.3	475688	snp	T	C	C:59 T:0	CDS	+	310/573	104/190	missense_variant c.310T>C p.Ser104Pro	PICPPNBC_00452	ybaY	putative lipoprotein YbaY	0
NC_000913.3	476001	snp	C	A	A:50 C:0	CDS	-	293/312	98/103	missense_variant c.293G>T p.Arg98Leu	PICPPNBC_00453	atl	DNA base-flipping protein	0
NC_000913.3	477484	snp	G	T	T:50 G:0	CDS	-	1134/1551	378/516	missense_variant c.1134C>A p.Asp378Glu	PICPPNBC_00455	pdeB	putative cyclic di-GMP phosphodiesterase PdeB	0
NC_000913.3	479830	snp	T	C	C:49 T:0	CDS	-	89/552	30/183	missense_variant c.89A>G p.Gln30Arg	PICPPNBC_00457	maa	Maltose O-acetyltransferase	0
NC_000913.3	482618	snp	G	T	T:64 G:0	CDS	-	1786/3150	596/1049	missense_variant c.1786C>A p.His596Asn	PICPPNBC_00460	acrB_1	Multidrug efflux pump subunit AcrB	0
NC_000913.3	485121	snp	C	A	A:55 C:0	CDS	-	499/1194	167/397	missense_variant c.499G>T p.Ala167Ser	PICPPNBC_00461	acrA	Multidrug efflux pump subunit AcrA	0
NC_000913.3	486785	snp	A	G	G:46 A:0	CDS	+	250/3363	84/1120	missense_variant c.250A>G p.Ile84Val	PICPPNBC_00463	mscK	Mechanosensitive channel MscK	0
NC_000913.3	490406	complex	ACCCGC	GCTCGT	GCTCGT:33 ACCCGC:0	CDS	-	407/528	134/175	missense_variant c.402_407delGCGGGTinsACGAGC p.Val136Ala	PICPPNBC_00465	priC	Primosomal replication protein N''	0
NC_000913.3	491099	complex	TC	CA	CA:37 TC:0	CDS	+	218/378	73/125	missense_variant c.218_219delTCinsCA p.Val73Ala	PICPPNBC_00466	ybaN	Inner membrane protein YbaN	0
NC_000913.3	493824	snp	T	C	C:59 T:0	CDS	+	1733/1932	578/643	missense_variant c.1733T>C p.Met578Thr	PICPPNBC_00468	dnaX	DNA polymerase III subunit tau	0
NC_000913.3	495780	snp	G	A	A:49 G:0	CDS	+	661/1875	221/624	missense_variant c.661G>A p.Val221Ile	PICPPNBC_00471	htpG	Chaperone protein HtpG	0
NC_000913.3	498335	snp	T	C	C:57 T:0	CDS	+	281/963	94/320	missense_variant c.281T>C p.Met94Thr	PICPPNBC_00473	hemH	Ferrochelatase	0
NC_000913.3	499035	complex	CT	TC	TC:24 CT:0	CDS	-	939/960	313/319	missense_variant c.938_939delAGinsGA p.Gln313Arg	PICPPNBC_00474	aes	Acetyl esterase	0
NC_000913.3	502276	complex	AAATGCGGCTAACGAC	CAGGGCCGCGACCGAT	CAGGGCCGCGACCGAT:18 AAATGCGGCTAACGAC:0	CDS	-	963/1677	316/558	missense_variant c.948_963delGTCGTTAGCCGCATTTinsATCGGTCGCGGCCCTG p.LeuAlaAlaPhe318ValAlaAlaLeu	PICPPNBC_00476	ybaL	Putative cation/proton antiporter YbaL	0
NC_000913.3	504275	snp	G	A	A:53 G:0	CDS	-	422/1221	141/406	missense_variant c.422C>T p.Ala141Val	PICPPNBC_00477	fsr	Fosmidomycin resistance protein	0
NC_000913.3	506444	snp	A	T	T:36 A:0	CDS	+	1531/1653	511/550	missense_variant c.1531A>T p.Asn511Tyr	PICPPNBC_00478	ushA	Protein UshA	0
NC_000913.3	506659	snp	C	T	T:36 C:0	CDS	-	424/480	142/159	missense_variant c.424G>A p.Gly142Ser	PICPPNBC_00479	ybaK	Cys-tRNA(Pro)/Cys-tRNA(Cys) deacylase YbaK	0
NC_000913.3	509065	snp	T	C	C:49 T:0	CDS	-	2315/2505	772/834	missense_variant c.2315A>G p.His772Arg	PICPPNBC_00482	copA	Copper-exporting P-type ATPase	0
NC_000913.3	511782	snp	T	A	A:51 T:0	CDS	+	142/933	48/310	missense_variant c.142T>A p.Cys48Ser	PICPPNBC_00483	glsA1	Glutaminase 1	0
NC_000913.3	513242	snp	C	G	G:42 C:0	CDS	+	667/1293	223/430	missense_variant c.667C>G p.Gln223Glu	PICPPNBC_00484	ybaT	Inner membrane transport protein YbaT	0
NC_000913.3	514299	snp	G	A	A:20 G:0	CDS	+	307/408	103/135	missense_variant c.307G>A p.Asp103Asn	PICPPNBC_00485	cueR	HTH-type transcriptional regulator CueR	0
NC_000913.3	514676	snp	T	C	C:55 T:0	CDS	-	184/459	62/152	missense_variant c.184A>G p.Ile62Val	PICPPNBC_00486	ybbJ	Inner membrane protein YbbJ	0
NC_000913.3	515352	snp	C	T	T:51 C:0	CDS	-	422/918	141/305	missense_variant c.422G>A p.Arg141His	PICPPNBC_00487	qmcA	Protein QmcA	0
NC_000913.3	515970	snp	G	A	A:46 G:0	CDS	+	52/678	18/225	missense_variant c.52G>A p.Gly18Ser	PICPPNBC_00488	fetA	putative iron export ATP-binding protein FetA	0
NC_000913.3	517898	snp	T	C	C:59 T:0	CDS	-	382/855	128/284	missense_variant c.382A>G p.Ser128Gly	PICPPNBC_00490	cnoX	Chaperedoxin	0
NC_000913.3	519574	complex	AAC	GAT	GAT:40 AAC:0	CDS	-	159/594	53/197	missense_variant c.157_159delGTTinsATC p.Val53Ile	PICPPNBC_00492	tesA	Thioesterase 1/protease 1/lysophospholipase L1	0
NC_000913.3	520415	snp	C	T	T:55 C:0	CDS	+	683/687	228/228	missense_variant c.683C>T p.Ala228Val	PICPPNBC_00493	lolD_1	Lipoprotein-releasing system ATP-binding protein LolD	0
NC_000913.3	530397	snp	T	C	C:49 T:0	CDS	-	830/1095	277/364	missense_variant c.830A>G p.Glu277Gly	PICPPNBC_00500	selU	tRNA 2-selenouridine synthase	0
NC_000913.3	531474	snp	T	G	G:51 T:0	CDS	-	748/927	250/308	missense_variant c.748A>C p.Ile250Leu	PICPPNBC_00501	allS	HTH-type transcriptional activator AllS	0
NC_000913.3	532489	complex	TA	CT	CT:46 TA:0	CDS	+	39/483	13/160	missense_variant c.39_40delTAinsCT p.Ser14Cys	PICPPNBC_00502	allA	Ureidoglycolate lyase	0
NC_000913.3	534577	snp	C	T	T:57 C:0	CDS	+	662/1782	221/593	missense_variant c.662C>T p.Ala221Val	PICPPNBC_00504	gcl	Glyoxylate carboligase	0
NC_000913.3	535850	snp	T	G	G:53 T:0	CDS	+	141/777	47/258	missense_variant c.141T>G p.His47Gln	PICPPNBC_00505	hyi	Hydroxypyruvate isomerase	0
NC_000913.3	536653	snp	G	A	A:49 G:0	CDS	+	68/879	23/292	missense_variant c.68G>A p.Gly23Asp	PICPPNBC_00506	glxR	2-hydroxy-3-oxopropionate reductase	0
NC_000913.3	538118	complex	CTTAA	TTTAC	TTTAC:44 CTTAA:0	CDS	+	486/1455	162/484	missense_variant c.486_490delCTTAAinsTTTAC p.Ile164Leu	PICPPNBC_00507	ybbW	Putative allantoin permease	0
NC_000913.3	539226	snp	G	A	A:52 G:0	CDS	+	80/1362	27/453	missense_variant c.80G>A p.Gly27Asp	PICPPNBC_00508	allB	Allantoinase	0
NC_000913.3	540582	complex	CA	GG	GG:41 CA:0	CDS	+	18/1302	6/433	missense_variant c.18_19delCAinsGG p.Ser7Gly	PICPPNBC_00509	ybbY	Putative purine permease YbbY	0
NC_000913.3	541975	complex	CTC	ATA	ATA:58 CTC:0	CDS	+	88/1146	30/381	missense_variant c.88_90delCTCinsATA p.Leu30Ile	PICPPNBC_00510	glxK	Glycerate 3-kinase	0
NC_000913.3	543623	complex	AG	GA	GA:58 AG:0	CDS	-	424/786	141/261	missense_variant c.423_424delCTinsTC p.Tyr142His	PICPPNBC_00511	allE	(S)-ureidoglycine aminohydrolase	0
NC_000913.3	544261	snp	T	G	G:43 T:0	CDS	-	1032/1236	344/411	missense_variant c.1032A>C p.Arg344Ser	PICPPNBC_00512	allC	Allantoate amidohydrolase	0
NC_000913.3	545490	snp	C	T	T:40 C:0	CDS	-	874/1050	292/349	missense_variant c.874G>A p.Ala292Thr	PICPPNBC_00513	allD	Ureidoglycolate dehydrogenase (NAD(+))	0
NC_000913.3	551532	snp	C	T	T:13 C:0	CDS	-	1063/1068	355/355	missense_variant c.1063G>A p.Gly355Ser	PICPPNBC_00518	purK	N5-carboxyaminoimidazole ribonucleotide synthase	0
NC_000913.3	552651	snp	G	T	T:41 G:0	CDS	-	450/510	150/169	missense_variant c.450C>A p.Asp150Glu	PICPPNBC_00519	purE	N5-carboxyaminoimidazole ribonucleotide mutase	0
NC_000913.3	553311	complex	AGG	CGT	CGT:28 AGG:0	CDS	-	630/723	210/240	missense_variant c.628_630delCCTinsACG p.Pro210Thr	PICPPNBC_00520	lpxH	UDP-2,3-diacylglucosamine hydrolase	0
NC_000913.3	554054	snp	G	T	T:64 G:0	CDS	-	384/495	128/164	missense_variant c.384C>A p.Asp128Glu	PICPPNBC_00521	ppiB	Peptidyl-prolyl cis-trans isomerase B	0
NC_000913.3	554872	snp	A	C	C:53 A:0	CDS	+	262/1386	88/461	missense_variant c.262A>C p.Met88Leu	PICPPNBC_00522	cysS	Cysteine--tRNA ligase	0
NC_000913.3	556326	complex	AAA	CAG	CAG:52 AAA:0	CDS	-	228/522	76/173	missense_variant c.226_228delTTTinsCTG p.Phe76Leu	PICPPNBC_00523	ybcI	Inner membrane protein YbcI	0
NC_000913.3	556854	snp	C	T	T:61 C:0	CDS	-	20/213	1970-07-01	missense_variant c.20G>A p.Gly7Asp	PICPPNBC_00524	ybcJ	putative protein YbcJ	0
NC_000913.3	557489	snp	T	C	C:39 T:0	CDS	-	253/867	85/288	missense_variant c.253A>G p.Thr85Ala	PICPPNBC_00525	folD	Bifunctional protein FolD protein	0
NC_000913.3	564830	complex	ATCCTCC	TTCTTCT	TTCTTCT:36 ATCCTCC:0	CDS	-	1149/1164	381/387	missense_variant c.1143_1149delGGAGGATinsAGAAGAA p.MetGluAsp381IleGluGlu	PICPPNBC_00533	xerD_1	Tyrosine recombinase XerD	0
NC_000913.3	571464	complex	GAGG	AAGA	AAGA:51 GAGG:0	CDS	+	11/798	4/265	missense_variant c.11_14delGAGGinsAAGA p.ArgGly4LysAsp	PICPPNBC_00541	rhaS_1	HTH-type transcriptional activator RhaS	0
NC_000913.3	573189	snp	A	G	G:43 A:0	CDS	+	106/291	36/96	missense_variant c.106A>G p.Thr36Ala	PICPPNBC_00544	ybcO	Putative nuclease YbcO	0
NC_000913.3	573473	snp	C	T	T:53 C:0	CDS	+	103/363	35/120	missense_variant c.103C>T p.Arg35Cys	PICPPNBC_00545	rusA	Crossover junction endodeoxyribonuclease RusA	0
NC_000913.3	573743	complex	TTA	CTT	CTT:28 TTA:0	CDS	+	11/138	2045-04-01	missense_variant c.11_13delTTAinsCTT p.PheAsn4SerTyr	PICPPNBC_00546	ylcG	putative protein YlcG	0
NC_000913.3	577616	complex	CCT	TCG	TCG:28 CCT:0	CDS	+	4/498	2/165	missense_variant c.4_6delCCTinsTCG p.Pro2Ser	PICPPNBC_00552	rrrD_1	Lysozyme RrrD	0
NC_000913.3	584766	snp	T	C	C:29 T:0	CDS	-	868/954	290/317	missense_variant c.868A>G p.Asn290Asp	PICPPNBC_00562	ompT	Protease 7	0
NC_000913.3	588452	snp	T	G	G:52 T:0	CDS	-	2503/2973	835/990	missense_variant c.2503A>C p.Ile835Leu	PICPPNBC_00565	nfrA	Bacteriophage adsorption protein A	0
NC_000913.3	593341	snp	G	A	A:60 G:0	CDS	-	1430/1443	477/480	missense_variant c.1430C>T p.Thr477Ile	PICPPNBC_00567	cusS	Sensor histidine kinase CusS	0
NC_000913.3	595840	snp	A	G	G:47 A:0	CDS	+	241/1374	81/457	missense_variant c.241A>G p.Thr81Ala	PICPPNBC_00569	cusC_1	Cation efflux system protein CusC	0
NC_000913.3	597236	snp	C	A	A:51 C:0	CDS	+	106/333	36/110	missense_variant c.106C>A p.Gln36Lys	PICPPNBC_00570	cusF	Cation efflux system protein CusF	0
NC_000913.3	597551	snp	G	T	T:52 G:0	CDS	+	73/1224	25/407	missense_variant c.73G>T p.Val25Phe	PICPPNBC_00571	cusB	Cation efflux system protein CusB	0
NC_000913.3	599328	snp	A	C	C:45 A:0	CDS	+	615/3144	205/1047	missense_variant c.615A>C p.Glu205Asp	PICPPNBC_00572	cusA	Cation efflux system protein CusA	0
NC_000913.3	603306	complex	ATG	GTA	GTA:47 ATG:0	CDS	+	1348/1377	450/458	missense_variant c.1348_1350delATGinsGTA p.Met450Val	PICPPNBC_00573	pheP	Phenylalanine-specific permease	0
NC_000913.3	604549	snp	T	A	A:46 T:0	CDS	-	115/1248	39/415	missense_variant c.115A>T p.Ile39Phe	PICPPNBC_00574	ybdG	Miniconductance mechanosensitive channel YbdG	0
NC_000913.3	604904	complex	GCA	TCG	TCG:52 GCA:0	CDS	-	521/654	173/217	missense_variant c.519_521delTGCinsCGA p.Ala174Glu	PICPPNBC_00575	nfsB	Oxygen-insensitive NAD(P)H nitroreductase	0
NC_000913.3	606377	snp	C	T	T:45 C:0	CDS	-	1007/1119	336/372	missense_variant c.1007G>A p.Arg336His	PICPPNBC_00578	ybdK	Putative glutamate--cysteine ligase 2	0
NC_000913.3	609676	snp	T	C	C:35 T:0	CDS	-	527/744	176/247	missense_variant c.527A>G p.Asp176Gly	PICPPNBC_00582	entD	Enterobactin synthase component D	0
NC_000913.3	610263	complex	GGTGTTTAC	AGTATTAAT	AGTATTAAT:38 GGTGTTTAC:0	CDS	-	2232/2241	742/746	missense_variant c.2224_2232delGTAAACACCinsATTAATACT p.Val742Ile	PICPPNBC_00583	fepA	Ferrienterobactin receptor	0
NC_000913.3	612933	snp	A	G	G:41 A:0	CDS	+	197/1203	66/400	missense_variant c.197A>G p.Gln66Arg	PICPPNBC_00584	fes	Enterochelin esterase	0
NC_000913.3	614036	snp	T	C	C:54 T:0	CDS	+	95/219	32/72	missense_variant c.95T>C p.Val32Ala	PICPPNBC_00585	ybdZ	Enterobactin biosynthesis protein YbdZ	0
NC_000913.3	614219	complex	AGAA	GGAT	GGAT:59 AGAA:0	CDS	+	63/3882	21/1293	missense_variant c.63_66delAGAAinsGGAT p.Glu22Asp	PICPPNBC_00586	entF	Enterobactin synthase component F	0
NC_000913.3	618286	snp	C	A	A:54 C:0	CDS	+	33/1134	11/377	missense_variant c.33C>A p.Asp11Glu	PICPPNBC_00587	fepE	Ferric enterobactin transport protein FepE	0
NC_000913.3	619388	complex	CTA	ATC	ATC:47 CTA:0	CDS	-	812/816	270/271	missense_variant c.810_812delTAGinsGAT p.AsnSer270LysIle	PICPPNBC_00588	fepC	Ferric enterobactin transport ATP-binding protein FepC	0
NC_000913.3	620317	snp	G	A	A:42 G:0	CDS	-	872/993	291/330	missense_variant c.872C>T p.Ala291Val	PICPPNBC_00589	fepG	Ferric enterobactin transport system permease protein FepG	0
NC_000913.3	621427	complex	TT	CC	CC:59 TT:0	CDS	-	763/1005	254/334	missense_variant c.762_763delAAinsGG p.Ile255Val	PICPPNBC_00590	fepD	Ferric enterobactin transport system permease protein FepD	0
NC_000913.3	622867	snp	T	A	A:38 T:0	CDS	+	568/1251	190/416	missense_variant c.568T>A p.Leu190Met	PICPPNBC_00591	entS	Enterobactin exporter EntS	0
NC_000913.3	625647	snp	G	A	A:46 G:0	CDS	+	763/1176	255/391	missense_variant c.763G>A p.Glu255Lys	PICPPNBC_00593	entC	Isochorismate synthase EntC	0
NC_000913.3	626284	snp	C	T	T:39 C:0	CDS	+	215/1611	72/536	missense_variant c.215C>T p.Pro72Leu	PICPPNBC_00594	entE	Enterobactin synthase component E	0
NC_000913.3	628513	snp	G	A	A:52 G:0	CDS	+	820/858	274/285	missense_variant c.820G>A p.Asp274Asn	PICPPNBC_00595	entB	Enterobactin synthase component B	0
NC_000913.3	628774	snp	C	T	T:49 C:0	CDS	+	224/747	75/248	missense_variant c.224C>T p.Ala75Val	PICPPNBC_00596	entA	2,3-dihydro-2,3-dihydroxybenzoate dehydrogenase	0
NC_000913.3	631157	complex	AGC	GCG	GCG:48 AGC:0	CDS	+	1264/2106	422/701	missense_variant c.1264_1266delAGCinsGCG p.Ser422Ala	PICPPNBC_00598	cstA	Peptide transporter CstA	0
NC_000913.3	632415	snp	T	C	C:52 T:0	CDS	-	1063/1089	355/362	missense_variant c.1063A>G p.Lys355Glu	PICPPNBC_00600	hcxA	Hydroxycarboxylate dehydrogenase A	0
NC_000913.3	633650	snp	A	G	G:35 A:0	CDS	+	65/1161	22/386	missense_variant c.65A>G p.Gln22Arg	PICPPNBC_00601	ybdL	Methionine aminotransferase	0
NC_000913.3	634772	snp	T	A	A:47 T:0	CDS	-	605/630	202/209	missense_variant c.605A>T p.Tyr202Phe	PICPPNBC_00602	ybdM	putative protein YbdM	0
NC_000913.3	637838	snp	C	T	T:22 C:0	CDS	-	736/747	246/248	missense_variant c.736G>A p.Gly246Arg	PICPPNBC_00605	dsbG	Thiol:disulfide interchange protein DsbG	0
NC_000913.3	640747	mnp	CG	AT	AT:42 CG:0	CDS	+	1025/1596	342/531	missense_variant c.1025_1026delCGinsAT p.Pro342His	PICPPNBC_00607	ahpF	Alkyl hydroperoxide reductase subunit F	0
NC_000913.3	641550	complex	AGCCCCC	TGCATCA	TGCATCA:19 AGCCCCC:0	CDS	-	318/429	104/142	missense_variant c.312_318delGGGGGCTinsTGATGCA p.Gly105Asp	PICPPNBC_00608	uspG	Universal stress protein UP12	0
NC_000913.3	644850	snp	G	A	A:55 G:0	CDS	-	154/807	52/268	missense_variant c.154C>T p.His52Tyr	PICPPNBC_00612	rna	Ribonuclease I	0
NC_000913.3	645480	complex	GGTACC	CGTGTT	CGTGTT:58 GGTACC:0	CDS	-	1101/1464	366/487	missense_variant c.1096_1101delGGTACCinsAACACG p.Gly366Asn	PICPPNBC_00613	ttdT_1	L-tartrate/succinate antiporter	0
NC_000913.3	646690	snp	G	T	T:35 G:0	CDS	-	820/879	274/292	missense_variant c.820C>A p.Leu274Ile	PICPPNBC_00614	citG	2-(5''-triphosphoribosyl)-3'-dephosphocoenzyme-A synthase	0
NC_000913.3	647643	snp	T	G	G:56 T:0	CDS	-	393/552	131/183	missense_variant c.393A>C p.Glu131Asp	PICPPNBC_00615	citX	Apo-citrate lyase phosphoribosyl-dephospho-CoA transferase	0
NC_000913.3	648494	snp	A	C	C:54 A:0	CDS	-	1078/1533	360/510	missense_variant c.1078T>G p.Ser360Ala	PICPPNBC_00616	citF	Citrate lyase alpha chain	0
NC_000913.3	652249	snp	C	A	A:63 C:0	CDS	+	15/1659	5/552	missense_variant c.15C>A p.Asn5Lys	PICPPNBC_00620	dpiB	Sensor histidine kinase DpiB	0
NC_000913.3	655110	snp	G	T	T:61 G:0	CDS	-	859/1386	287/461	missense_variant c.859C>A p.Leu287Ile	PICPPNBC_00622	dcuD_1	Putative cryptic C4-dicarboxylate transporter DcuD	0
NC_000913.3	656588	snp	C	T	T:51 C:0	CDS	+	32/561	11/186	missense_variant c.32C>T p.Ser11Phe	PICPPNBC_00623	pagP	Lipid A palmitoyltransferase PagP	0
NC_000913.3	657563	snp	C	T	T:58 C:0	CDS	-	376/384	126/127	missense_variant c.376G>A p.Ala126Thr	PICPPNBC_00625	crcB	Putative fluoride ion transporter CrcB	0
NC_000913.3	658095	snp	C	G	G:47 C:0	CDS	+	65/228	22/75	missense_variant c.65C>G p.Ala22Gly	PICPPNBC_00626	ybeM_1	Deaminated glutathione amidase	0
NC_000913.3	661260	complex	ACAG	GCAA	GCAA:15 ACAG:0	CDS	-	119/954	39/317	missense_variant c.116_119delCTGTinsTTGC p.AlaVal39ValAla	PICPPNBC_00630	ybdO_2	putative HTH-type transcriptional regulator YbdO	0
NC_000913.3	664343	snp	A	G	G:42 A:0	CDS	-	848/1089	283/362	missense_variant c.848T>C p.Val283Ala	PICPPNBC_00634	rlpA	Endolytic peptidoglycan transglycosylase RlpA	0
NC_000913.3	665891	complex	GCCAGTG	AGCTGTA	AGCTGTA:46 GCCAGTG:0	CDS	-	423/1113	139/370	missense_variant c.417_423delCACTGGCinsTACAGCT p.Gly141Ala	PICPPNBC_00635	mrdB	Peptidoglycan glycosyltransferase MrdB	0
NC_000913.3	669409	complex	CT	AC	AC:46 CT:0	CDS	-	499/612	166/203	missense_variant c.498_499delAGinsGT p.Ala167Ser	PICPPNBC_00639	cobC	Adenosylcobalamin/alpha-ribazole phosphatase	0
NC_000913.3	670412	snp	A	G	G:50 A:0	CDS	-	161/642	54/213	missense_variant c.161T>C p.Val54Ala	PICPPNBC_00640	nadD	Nicotinate-nucleotide adenylyltransferase	0
NC_000913.3	670720	complex	TCTGA	GCTGG	GCTGG:49 TCTGA:0	CDS	-	886/1032	294/343	missense_variant c.882_886delTCAGAinsCCAGC p.Thr296Pro	PICPPNBC_00641	holA	DNA polymerase III subunit delta	0
NC_000913.3	671645	snp	G	A	A:55 G:0	CDS	-	542/582	181/193	missense_variant c.542C>T p.Pro181Leu	PICPPNBC_00642	lptE	LPS-assembly lipoprotein LptE	0
NC_000913.3	672419	snp	C	T	T:43 C:0	CDS	-	2365/2583	789/860	missense_variant c.2365G>A p.Val789Ile	PICPPNBC_00643	leuS	Leucine--tRNA ligase	0
NC_000913.3	683647	snp	A	T	T:51 A:0	CDS	-	766/936	256/311	missense_variant c.766T>A p.Ser256Thr	PICPPNBC_00652	rihA	Pyrimidine-specific ribonucleoside hydrolase RihA	0
NC_000913.3	684931	snp	C	T	T:43 C:0	CDS	-	325/726	109/241	missense_variant c.325G>A p.Asp109Asn	PICPPNBC_00653	glnQ_1	Glutamine transport ATP-binding protein GlnQ	0
NC_000913.3	686903	snp	T	C	C:51 T:0	CDS	-	845/909	282/302	missense_variant c.845A>G p.Asn282Ser	PICPPNBC_00656	gltI	Glutamate/aspartate import solute-binding protein	0
NC_000913.3	689739	complex	CTCAATA	TTGAATG	TTGAATG:22 CTCAATA:0	CDS	-	1143/1539	379/512	missense_variant c.1137_1143delTATTGAGinsCATTCAA p.Glu381Gln	PICPPNBC_00658	lnt	Apolipoprotein N-acyltransferase	0
NC_000913.3	691936	snp	G	T	T:38 G:0	CDS	-	406/468	136/155	missense_variant c.406C>A p.Leu136Ile	PICPPNBC_00660	ybeY	Endoribonuclease YbeY	0
NC_000913.3	694307	snp	A	T	T:59 A:0	CDS	-	649/1425	217/474	missense_variant c.649T>A p.Ser217Thr	PICPPNBC_00662	miaB	tRNA-2-methylthio-N(6)-dimethylallyladenosine synthase	0
NC_000913.3	695184	complex	ATTTG	GTTTA	GTTTA:28 ATTTG:0	CDS	+	84/1176	28/391	missense_variant c.84_88delATTTGinsGTTTA p.Ala30Thr	PICPPNBC_00663	ubiF	3-demethoxyubiquinol 3-hydroxylase	0
NC_000913.3	701640	snp	T	C	C:66 T:0	CDS	-	1112/1149	371/382	missense_variant c.1112A>G p.Lys371Arg	PICPPNBC_00674	nagA	N-acetylglucosamine-6-phosphate deacetylase	0
NC_000913.3	703380	snp	G	A	A:43 G:0	CDS	-	232/801	78/266	missense_variant c.232C>T p.Pro78Ser	PICPPNBC_00675	nagB_1	Glucosamine-6-phosphate deaminase	0
NC_000913.3	704975	complex	CGTTA	GGTTG	GGTTG:61 CGTTA:0	CDS	+	1032/1947	344/648	missense_variant c.1032_1036delCGTTAinsGGTTG p.Ile346Val	PICPPNBC_00676	nagE	PTS system N-acetylglucosamine-specific EIICBA component	0
NC_000913.3	706329	complex	TGAG	CGAT	CGAT:54 TGAG:0	CDS	+	237/1665	79/554	missense_variant c.237_240delTGAGinsCGAT p.Glu80Asp	PICPPNBC_00678	glnS	Glutamine--tRNA ligase	0
NC_000913.3	708340	snp	A	G	G:44 A:0	CDS	+	7/1407	3/468	missense_variant c.7A>G p.Thr3Ala	PICPPNBC_00679	chiP	Chitoporin	0
NC_000913.3	709816	snp	A	G	G:48 A:0	CDS	+	27/327	9/108	missense_variant c.27A>G p.Ile9Met	PICPPNBC_00680	chiQ	putative lipoprotein ChiQ	0
NC_000913.3	712496	snp	A	G	G:36 A:0	CDS	-	307/765	103/254	missense_variant c.307T>C p.Ser103Pro	PICPPNBC_00684	ybfF	Esterase YbfF	0
NC_000913.3	713924	snp	G	A	A:49 G:0	CDS	+	367/1641	123/546	missense_variant c.367G>A p.Val123Ile	PICPPNBC_00686	pgm	Phosphoglucomutase	0
NC_000913.3	718288	snp	T	C	C:42 T:0	CDS	-	2173/2199	725/732	missense_variant c.2173A>G p.Thr725Ala	PICPPNBC_00690	speF	Inducible ornithine decarboxylase	0
NC_000913.3	721364	snp	C	T	T:35 C:0	CDS	-	370/678	124/225	missense_variant c.370G>A p.Ala124Thr	PICPPNBC_00692	kdpE	KDP operon transcriptional regulatory protein KdpE	0
NC_000913.3	722011	snp	C	T	T:43 C:0	CDS	-	2404/2685	802/894	missense_variant c.2404G>A p.Asp802Asn	PICPPNBC_00693	kdpD	Sensor protein KdpD	0
NC_000913.3	724636	complex	CTCGC	TTCGT	TTCGT:50 CTCGC:0	CDS	-	344/573	114/190	missense_variant c.340_344delGCGAGinsACGAA p.AlaSer114ThrAsn	PICPPNBC_00694	kdpC	Potassium-transporting ATPase KdpC subunit	0
NC_000913.3	725212	snp	A	G	G:39 A:0	CDS	-	1825/2049	609/682	missense_variant c.1825T>C p.Cys609Arg	PICPPNBC_00695	kdpB	Potassium-transporting ATPase ATP-binding subunit	0
NC_000913.3	727193	snp	C	G	G:61 C:0	CDS	-	1540/1674	514/557	missense_variant c.1540G>C p.Ala514Pro	PICPPNBC_00696	kdpA	Potassium-transporting ATPase potassium-binding subunit	0
NC_000913.3	737437	snp	G	A	A:17 G:0	CDS	+	520/1044	174/347	missense_variant c.520G>A p.Ala174Thr	PICPPNBC_00703		ISAs1 family transposase ISEc1	0
NC_000913.3	739547	snp	T	A	A:45 T:0	CDS	+	41/1419	14/472	missense_variant c.41T>A p.Leu14Gln	PICPPNBC_00706	phrB	Deoxyribodipyrimidine photo-lyase	0
NC_000913.3	741869	complex	GTAT	ACAC	ACAC:46 GTAT:0	CDS	-	688/1482	229/493	missense_variant c.685_688delATACinsGTGT p.Ile229Val	PICPPNBC_00707	dtpD	Dipeptide permease D	0
NC_000913.3	743126	complex	TGACGCA	GGATTCC	GGATTCC:32 TGACGCA:0	CDS	+	300/744	100/247	missense_variant c.300_306delTGACGCAinsGGATTCC p.Ala102Ser	PICPPNBC_00708	ybgI	GTP cyclohydrolase 1 type 2	0
NC_000913.3	743736	complex	CG	TA	TA:51 CG:0	CDS	+	144/657	48/218	missense_variant c.144_145delCGinsTA p.Gly49Ser	PICPPNBC_00709	pxpB	5-oxoprolinase subunit B	0
NC_000913.3	744439	complex	CT	GC	GC:24 CT:0	CDS	+	197/933	66/310	missense_variant c.197_198delCTinsGC p.Thr66Ser	PICPPNBC_00710	pxpC	5-oxoprolinase subunit C	0
NC_000913.3	745280	snp	T	C	C:42 T:0	CDS	+	116/735	39/244	missense_variant c.116T>C p.Ile39Thr	PICPPNBC_00711	pxpA	5-oxoprolinase subunit A	0
NC_000913.3	746037	snp	C	T	T:49 C:0	CDS	+	103/792	35/263	missense_variant c.103C>T p.Pro35Ser	PICPPNBC_00712	nei	Endonuclease 8	0
NC_000913.3	755240	snp	A	G	G:45 A:0	CDS	+	79/405	27/134	missense_variant c.79A>G p.Ile27Val	PICPPNBC_00720	sdhC	Succinate dehydrogenase cytochrome b556 subunit	0
NC_000913.3	757772	snp	T	A	A:60 T:0	CDS	+	84/717	28/238	missense_variant c.84T>A p.Asp28Glu	PICPPNBC_00723	sdhB	Succinate dehydrogenase iron-sulfur subunit	0
NC_000913.3	775382	complex	CT	GC	GC:45 CT:0	CDS	+	230/693	77/230	missense_variant c.230_231delCTinsGC p.Thr77Ser	PICPPNBC_00736	tolQ	Tol-Pal system protein TolQ	0
NC_000913.3	776880	snp	C	T	T:33 C:0	CDS	+	539/1266	180/421	missense_variant c.539C>T p.Ala180Val	PICPPNBC_00738	tolA	Tol-Pal system protein TolA	0
NC_000913.3	779552	complex	ATACT	GTATG	GTATG:66 ATACT:0	CDS	+	486/522	162/173	missense_variant c.486_490delATACTinsGTATG p.Ser164Ala	PICPPNBC_00740	pal_1	Peptidoglycan-associated lipoprotein	0
NC_000913.3	779950	snp	C	T	T:57 C:0	CDS	+	353/792	118/263	missense_variant c.353C>T p.Ala118Val	PICPPNBC_00741	cpoB	Cell division coordinator CpoB	0
NC_000913.3	782654	complex	TGG	CGC	CGC:44 TGG:0	CDS	+	570/1044	190/347	missense_variant c.570_572delTGGinsCGC p.Gly191Ala	PICPPNBC_00749	nadA	Quinolinate synthase A	0
NC_000913.3	783614	snp	T	C	C:62 T:0	CDS	+	449/720	150/239	missense_variant c.449T>C p.Val150Ala	PICPPNBC_00750	pnuC	Nicotinamide riboside transporter PnuC	0
NC_000913.3	784715	snp	C	T	T:38 C:0	CDS	-	109/942	37/313	missense_variant c.109G>A p.Val37Ile	PICPPNBC_00751	zitB	Zinc transporter ZitB	0
NC_000913.3	785852	snp	A	G	G:53 A:0	CDS	+	220/1053	74/350	missense_variant c.220A>G p.Thr74Ala	PICPPNBC_00753	aroG	Phospho-2-dehydro-3-deoxyheptonate aldolase, Phe-sensitive	0
NC_000913.3	787802	snp	C	G	G:56 C:0	CDS	-	1036/1041	346/346	missense_variant c.1036G>C p.Glu346Gln	PICPPNBC_00755	galM	Aldose 1-epimerase	0
NC_000913.3	790753	mnp	GA	TG	TG:56 GA:0	CDS	-	277/1047	92/348	missense_variant c.276_277delTCinsCA p.His93Asn	PICPPNBC_00757	galT	Galactose-1-phosphate uridylyltransferase	0
NC_000913.3	791256	snp	T	C	C:52 T:0	CDS	-	800/1017	267/338	missense_variant c.800A>G p.Asn267Ser	PICPPNBC_00758	galE	UDP-glucose 4-epimerase	0
NC_000913.3	792319	complex	ATA	GTT	GTT:28 ATA:0	CDS	-	1470/1473	490/490	missense_variant c.1468_1470delTATinsAAC p.Tyr490Asn	PICPPNBC_00759	modF	ABC transporter ATP-binding protein ModF	0
NC_000913.3	793942	snp	C	T	T:58 C:0	CDS	-	703/789	235/262	missense_variant c.703G>A p.Val235Ile	PICPPNBC_00760	modE	DNA-binding transcriptional dual regulator ModE	0
NC_000913.3	795116	snp	G	A	A:48 G:0	CDS	+	28/774	10/257	missense_variant c.28G>A p.Ala10Thr	PICPPNBC_00762	modA	Molybdate-binding protein ModA	0
NC_000913.3	796117	complex	ATTACC	CTTTCT	CTTTCT:33 ATTACC:0	CDS	+	256/690	86/229	missense_variant c.256_261delATTACCinsCTTTCT p.IleThr86LeuSer	PICPPNBC_00763	modB	Molybdenum transport system permease protein ModB	0
NC_000913.3	796751	snp	A	T	T:36 A:0	CDS	+	198/1059	66/352	missense_variant c.198A>T p.Glu66Asp	PICPPNBC_00764	btuD_1	Vitamin B12 import ATP-binding protein BtuD	0
NC_000913.3	797924	snp	G	T	T:65 G:0	CDS	-	508/819	170/272	missense_variant c.508C>A p.His170Asn	PICPPNBC_00765	ybhA	Pyridoxal phosphate phosphatase YbhA	0
NC_000913.3	800437	mnp	CA	TG	TG:43 CA:0	CDS	-	139/954	46/317	missense_variant c.138_139delTGinsCA p.Val47Ile	PICPPNBC_00767	oxyR_1	Hydrogen peroxide-inducible genes activator	0
NC_000913.3	801167	snp	C	T	T:39 C:0	CDS	+	409/1053	137/350	missense_variant c.409C>T p.Pro137Ser	PICPPNBC_00768	ybhH	Putative isomerase YbhH	0
NC_000913.3	802102	complex	CGACGGTGCG	AGGTGGGGAA	AGGTGGGGAA:26 CGACGGTGCG:0	CDS	+	216/1434	72/477	missense_variant c.216_225delCGACGGTGCGinsAGGTGGGGAA p.AspGlyAla73GlyGlyGlu	PICPPNBC_00769	ybhI	Inner membrane protein YbhI	0
NC_000913.3	806093	snp	T	C	C:44 T:0	CDS	-	1189/1284	397/427	missense_variant c.1189A>G p.Ile397Val	PICPPNBC_00771	ybhC	Putative acyl-CoA thioester hydrolase YbhC	0
NC_000913.3	808143	snp	T	C	C:46 T:0	CDS	-	1115/1290	372/429	missense_variant c.1115A>G p.His372Arg	PICPPNBC_00773	bioA	Adenosylmethionine-8-amino-7-oxononanoate aminotransferase	0
NC_000913.3	809886	complex	CGATGCC	AGAAGCT	AGAAGCT:35 CGATGCC:0	CDS	+	543/1041	181/346	missense_variant c.543_549delCGATGCCinsAGAAGCT p.Asp182Glu	PICPPNBC_00774	bioB	Biotin synthase	0
NC_000913.3	810385	snp	G	T	T:43 G:0	CDS	+	5/1155	2/384	missense_variant c.5G>T p.Ser2Ile	PICPPNBC_00775	bioF	8-amino-7-oxononanoate synthase	0
NC_000913.3	811655	snp	A	G	G:53 A:0	CDS	+	134/756	45/251	missense_variant c.134A>G p.His45Arg	PICPPNBC_00776	bioC	Malonyl-[acyl-carrier protein] O-methyltransferase	0
NC_000913.3	812279	snp	C	T	T:57 C:0	CDS	+	10/678	4/225	missense_variant c.10C>T p.Arg4Cys	PICPPNBC_00777	bioD1_1	ATP-dependent dethiobiotin synthetase BioD 1	0
NC_000913.3	814100	snp	C	A	A:40 C:0	CDS	+	575/2022	192/673	missense_variant c.575C>A p.Thr192Asn	PICPPNBC_00778	uvrB	UvrABC system protein B	0
NC_000913.3	815773	snp	T	C	C:13 T:0	CDS	-	875/909	292/302	missense_variant c.875A>G p.Asn292Ser	PICPPNBC_00779	ybhK	Putative gluconeogenesis factor	0
NC_000913.3	817226	mnp	AC	TT	TT:45 AC:0	CDS	+	183/990	61/329	missense_variant c.183_184delACinsTT p.Arg61Ser	PICPPNBC_00780	moaA	GTP 3',8-cyclase	0
NC_000913.3	819056	snp	A	C	C:49 A:0	CDS	+	9/246	1981-03-01	missense_variant c.9A>C p.Lys3Asn	PICPPNBC_00783	moaD	Molybdopterin synthase sulfur carrier subunit	0
NC_000913.3	819328	snp	C	G	G:50 C:0	CDS	+	34/453	12/150	missense_variant c.34C>G p.Pro12Ala	PICPPNBC_00784	moaE	Molybdopterin synthase catalytic subunit	0
NC_000913.3	821878	complex	AGC	GGT	GGT:44 AGC:0	CDS	-	621/957	207/318	missense_variant c.619_621delGCTinsACC p.Ala207Thr	PICPPNBC_00787	ybhN	Inner membrane protein YbhN	0
NC_000913.3	822564	complex	CGGAT	GGGAC	GGGAC:40 CGGAT:0	CDS	-	1176/1242	391/413	missense_variant c.1172_1176delATCCGinsGTCCC p.Asp391Gly	PICPPNBC_00788	clsB	Cardiolipin synthase B	0
NC_000913.3	827256	snp	T	C	C:53 T:0	CDS	-	1726/1737	576/578	missense_variant c.1726A>G p.Ser576Gly	PICPPNBC_00793	ybhF	putative multidrug ABC transporter ATP-binding protein YbhF	0
NC_000913.3	830158	complex	GTCATTG	ATCGCTA	ATCGCTA:35 GTCATTG:0	CDS	-	486/672	160/223	missense_variant c.480_486delCAATGACinsTAGCGAT p.Asn161Ser	PICPPNBC_00795	cecR	HTH-type transcriptional dual regulator CecR	0
NC_000913.3	832108	complex	GG	AC	AC:25 GG:0	CDS	+	1237/1365	413/454	missense_variant c.1237_1238delGGinsAC p.Gly413Thr	PICPPNBC_00796	rhlE	ATP-dependent RNA helicase RhlE	0
NC_000913.3	832477	complex	TAT	CGC	CGC:13 TAT:0	CDS	-	441/450	147/149	missense_variant c.439_441delATAinsGCG p.Ile147Ala	PICPPNBC_00797	ybiA	N-glycosidase YbiA	0
NC_000913.3	834648	complex	AAG	GAA	GAA:58 AAG:0	CDS	+	1714/2286	572/761	missense_variant c.1714_1716delAAGinsGAA p.Lys572Glu	PICPPNBC_00798	dinG	ATP-dependent DNA helicase DinG	0
NC_000913.3	836148	snp	G	A	A:25 G:0	CDS	+	901/963	301/320	missense_variant c.901G>A p.Val301Met	PICPPNBC_00799	ybiB	putative protein YbiB	0
NC_000913.3	836568	snp	C	T	T:58 C:0	CDS	+	218/1086	73/361	missense_variant c.218C>T p.Thr73Ile	PICPPNBC_00800	hcxB	Hydroxycarboxylate dehydrogenase B	0
NC_000913.3	837909	snp	G	A	A:47 G:0	CDS	-	17/261	1986-06-01	missense_variant c.17C>T p.Thr6Ile	PICPPNBC_00801	bhsA_1	Multiple stress resistance protein BhsA	0
NC_000913.3	838259	snp	C	A	A:36 C:0	CDS	-	198/267	66/88	missense_variant c.198G>T p.Glu66Asp	PICPPNBC_00802	ybiI	putative protein YbiI	0
NC_000913.3	838838	snp	G	C	C:46 G:0	CDS	-	367/675	123/224	missense_variant c.367C>G p.Gln123Glu	PICPPNBC_00803		PKHD-type hydroxylase	0
NC_000913.3	839513	complex	GTCGG	ATCGC	ATCGC:53 GTCGG:0	CDS	-	2019/2283	672/760	missense_variant c.2015_2019delCCGACinsGCGAT p.Thr672Ser	PICPPNBC_00804	fiu	Catecholate siderophore receptor Fiu	0
NC_000913.3	841809	snp	G	A	A:25 G:0	CDS	-	248/261	83/86	missense_variant c.248C>T p.Thr83Ile	PICPPNBC_00805	mcbA	putative protein McbA	0
NC_000913.3	842776	snp	T	G	G:39 T:0	CDS	+	445/927	149/308	missense_variant c.445T>G p.Ser149Ala	PICPPNBC_00806	rlmF	Ribosomal RNA large subunit methyltransferase F	0
NC_000913.3	843296	snp	T	C	C:41 T:0	CDS	-	2185/2226	729/741	missense_variant c.2185A>G p.Thr729Ala	PICPPNBC_00807	ybiO	Moderate conductance mechanosensitive channel YbiO	0
NC_000913.3	851033	snp	A	T	T:38 A:0	CDS	-	1565/1584	522/527	missense_variant c.1565T>A p.Ile522Asn	PICPPNBC_00814	opgE_1	Phosphoethanolamine transferase OpgE	0
NC_000913.3	854205	snp	A	C	C:53 A:0	CDS	+	559/1119	187/372	missense_variant c.559A>C p.Met187Leu	PICPPNBC_00817	ybiR	Inner membrane protein YbiR	0
NC_000913.3	859332	snp	C	T	T:45 C:0	CDS	-	697/816	233/271	missense_variant c.697G>A p.Gly233Ser	PICPPNBC_00821	ybiV	Sugar phosphatase YbiV	0
NC_000913.3	860300	snp	A	T	T:42 A:0	CDS	-	2307/2433	769/810	missense_variant c.2307T>A p.Asp769Glu	PICPPNBC_00822	pflD	Trans-4-hydroxy-L-proline dehydratase	0
NC_000913.3	862776	snp	C	T	T:49 C:0	CDS	-	736/900	246/299	missense_variant c.736G>A p.Gly246Ser	PICPPNBC_00823	cutD	Choline trimethylamine-lyase activating enzyme	0
NC_000913.3	863682	snp	A	C	C:42 A:0	CDS	+	41/663	14/220	missense_variant c.41A>C p.Lys14Thr	PICPPNBC_00824	fsaA	Fructose-6-phosphate aldolase 1	0
NC_000913.3	864499	snp	T	G	G:49 T:0	CDS	-	631/750	211/249	missense_variant c.631A>C p.Met211Leu	PICPPNBC_00825	moeB	Molybdopterin-synthase adenylyltransferase	0
NC_000913.3	865183	complex	TTCC	GTCA	GTCA:40 TTCC:0	CDS	-	1182/1236	393/411	missense_variant c.1179_1182delGGAAinsTGAC p.Glu394Asp	PICPPNBC_00826	moeA	Molybdopterin molybdenumtransferase	0
NC_000913.3	866698	snp	A	T	T:42 A:0	CDS	+	131/966	44/321	missense_variant c.131A>T p.Glu44Val	PICPPNBC_00827	iaaA	Isoaspartyl peptidase	0
NC_000913.3	867550	snp	A	G	G:38 A:0	CDS	+	31/1872	11/623	missense_variant c.31A>G p.Asn11Asp	PICPPNBC_00828	gsiA	Glutathione import ATP-binding protein GsiA	0
NC_000913.3	869495	snp	G	A	A:46 G:0	CDS	+	85/1539	29/512	missense_variant c.85G>A p.Asp29Asn	PICPPNBC_00829	gsiB	Glutathione-binding protein GsiB	0
NC_000913.3	872514	snp	G	A	A:51 G:0	CDS	+	625/912	209/303	missense_variant c.625G>A p.Val209Ile	PICPPNBC_00831	gsiD	Glutathione transport system permease protein GsiD	0
NC_000913.3	873429	snp	G	A	A:46 G:0	CDS	+	451/2349	151/782	missense_variant c.451G>A p.Val151Met	PICPPNBC_00832	pdeI	putative cyclic di-GMP phosphodiesterase PdeI	0
NC_000913.3	877159	snp	C	T	T:35 C:0	CDS	-	877/1326	293/441	missense_variant c.877G>A p.Glu293Lys	PICPPNBC_00834	rimO	Ribosomal protein S12 methylthiotransferase RimO	0
NC_000913.3	879195	snp	C	A	A:40 C:0	CDS	+	454/1116	152/371	missense_variant c.454C>A p.Leu152Met	PICPPNBC_00836	yliI	Aldose sugar dehydrogenase YliI	0
NC_000913.3	881873	snp	G	A	A:44 G:0	CDS	+	1147/1203	383/400	missense_variant c.1147G>A p.Val383Met	PICPPNBC_00838	dacC	D-alanyl-D-alanine carboxypeptidase DacC	0
NC_000913.3	882467	snp	C	T	T:48 C:0	CDS	-	268/759	90/252	missense_variant c.268G>A p.Val90Ile	PICPPNBC_00839	deoR_1	Deoxyribose operon repressor	0
NC_000913.3	882836	snp	C	A	A:43 C:0	CDS	-	553/597	185/198	missense_variant c.553G>T p.Val185Phe	PICPPNBC_00840	ybjG	Putative undecaprenyl-diphosphatase YbjG	0
NC_000913.3	883698	snp	C	T	T:39 C:0	CDS	+	26/1233	9/410	missense_variant c.26C>T p.Ala9Val	PICPPNBC_00841	mdfA	Multidrug transporter MdfA	0
NC_000913.3	885322	complex	GTC	CTT	CTT:45 GTC:0	CDS	-	810/816	270/271	missense_variant c.808_810delGACinsAAG p.Asp270Lys	PICPPNBC_00843	ybjI	5-amino-6-(5-phospho-D-ribitylamino)uracil phosphatase YbjI	0
NC_000913.3	887606	snp	A	C	C:50 A:0	CDS	+	184/537	62/178	missense_variant c.184A>C p.Ser62Arg	PICPPNBC_00845	rcdA	HTH-type transcriptional regulator RcdA	0
NC_000913.3	890259	snp	G	T	T:53 G:0	CDS	+	171/378	57/125	missense_variant c.171G>T p.Gln57His	PICPPNBC_00847	ybjM	Inner membrane protein YbjM	0
NC_000913.3	890729	snp	A	G	G:63 A:0	CDS	-	25/258	1985-09-01	missense_variant c.25T>C p.Ser9Pro	PICPPNBC_00848	grxA	Glutaredoxin 1	0
NC_000913.3	891533	snp	T	C	C:67 T:0	CDS	+	350/723	117/240	missense_variant c.350T>C p.Ile117Thr	PICPPNBC_00850	nfsA	Oxygen-insensitive NADPH nitroreductase	0
NC_000913.3	892028	snp	C	T	T:58 C:0	CDS	+	62/903	21/300	missense_variant c.62C>T p.Ala21Val	PICPPNBC_00851	rimK	Ribosomal protein S6--L-glutamate ligase	0
NC_000913.3	893850	snp	G	A	A:42 G:0	CDS	+	67/1113	23/370	missense_variant c.67G>A p.Gly23Ser	PICPPNBC_00853	potF	Putrescine-binding periplasmic protein	0
NC_000913.3	895801	snp	G	T	T:46 G:0	CDS	+	811/1134	271/377	missense_variant c.811G>T p.Asp271Tyr	PICPPNBC_00854	potA_1	Spermidine/putrescine import ATP-binding protein PotA	0
NC_000913.3	896463	complex	AT	TA	TA:45 AT:2	CDS	+	330/954	110/317	missense_variant c.330_331delATinsTA p.Phe111Ile	PICPPNBC_00855	potH	Putrescine transport system permease protein PotH	2
NC_000913.3	898570	snp	T	C	C:49 T:0	CDS	+	53/1128	18/375	missense_variant c.53T>C p.Met18Thr	PICPPNBC_00858	rlmC	23S rRNA (uracil(747)-C(5))-methyltransferase RlmC	0
NC_000913.3	899866	snp	C	T	T:12 C:0	CDS	-	710/732	237/243	missense_variant c.710G>A p.Ser237Asn	PICPPNBC_00859	artJ	ABC transporter arginine-binding protein 1	0
NC_000913.3	901622	snp	G	A	A:55 G:0	CDS	-	629/717	210/238	missense_variant c.629C>T p.Ala210Val	PICPPNBC_00861	artQ	Arginine ABC transporter permease protein ArtQ	0
NC_000913.3	902481	snp	C	T	T:64 C:0	CDS	-	508/732	170/243	missense_variant c.508G>A p.Gly170Ser	PICPPNBC_00862	artI	Putative ABC transporter arginine-binding protein 2	0
NC_000913.3	904922	snp	T	G	G:47 T:0	CDS	+	10/831	4/276	missense_variant c.10T>G p.Phe4Val	PICPPNBC_00866	amiD	N-acetylmuramoyl-L-alanine amidase AmiD	0
NC_000913.3	905808	complex	TGACC	GGACT	GGACT:54 TGACC:0	CDS	-	946/1014	314/337	missense_variant c.942_946delGGTCAinsAGTCC p.Ile316Leu	PICPPNBC_00867	oleD	2-alkyl-3-oxoalkanoate reductase	0
NC_000913.3	908308	complex	TGCAC	CGCAT	CGCAT:44 TGCAC:0	CDS	-	987/1002	328/333	missense_variant c.983_987delGTGCAinsATGCG p.Arg328His	PICPPNBC_00869	ltaE	Low specificity L-threonine aldolase	0
NC_000913.3	909529	complex	AAC	GAT	GAT:70 AAC:0	CDS	-	1521/1719	507/572	missense_variant c.1519_1521delGTTinsATC p.Val507Ile	PICPPNBC_00870	poxB	Pyruvate dehydrogenase [ubiquinone]	0
NC_000913.3	911295	snp	C	T	T:46 C:0	CDS	-	856/969	286/322	missense_variant c.856G>A p.Val286Ile	PICPPNBC_00871	hcr	NADH oxidoreductase HCR	0
NC_000913.3	912755	complex	TGATAACC	CAATGACT	CAATGACT:52 TGATAACC:0	CDS	-	1060/1653	351/550	missense_variant c.1053_1060delGGTTATCAinsAGTCATTG p.Thr354Ala	PICPPNBC_00872	hcp	Hydroxylamine reductase	0
NC_000913.3	914331	snp	A	G	G:61 A:0	CDS	-	527/900	176/299	missense_variant c.527T>C p.Val176Ala	PICPPNBC_00873	lysO	Lysine exporter LysO	0
NC_000913.3	919277	snp	C	A	A:49 C:0	CDS	+	43/1116	15/371	missense_variant c.43C>A p.Leu15Met	PICPPNBC_00877	macA	Macrolide export protein MacA	0
NC_000913.3	921028	snp	A	G	G:42 A:0	CDS	+	682/1947	228/648	missense_variant c.682A>G p.Ile228Val	PICPPNBC_00878	macB	Macrolide export ATP-binding/permease protein MacB	0
NC_000913.3	922993	snp	G	T	T:60 G:0	CDS	+	81/321	27/106	missense_variant c.81G>T p.Met27Ile	PICPPNBC_00880	clpS	ATP-dependent Clp protease adapter protein ClpS	0
NC_000913.3	923996	snp	A	C	C:45 A:0	CDS	+	733/2277	245/758	missense_variant c.733A>C p.Ile245Leu	PICPPNBC_00881	clpA	ATP-dependent Clp protease ATP-binding subunit ClpA	0
NC_000913.3	926898	snp	C	G	G:42 C:0	CDS	-	535/705	179/234	missense_variant c.535G>C p.Gly179Arg	PICPPNBC_00884	aat	Leucyl/phenylalanyl-tRNA--protein transferase	0
NC_000913.3	927515	snp	C	T	T:43 C:0	CDS	-	1681/1722	561/573	missense_variant c.1681G>A p.Ala561Thr	PICPPNBC_00885	msbA_1	Lipid A export ATP-binding/permease protein MsbA	0
NC_000913.3	929284	complex	CGG	TGA	TGA:65 CGG:0	CDS	-	1679/1767	559/588	missense_variant c.1677_1679delCCGinsTCA p.Arg560Gln	PICPPNBC_00886	cydD	ATP-binding/permease protein CydD	0
NC_000913.3	931749	snp	T	C	C:39 T:0	CDS	-	302/966	101/321	missense_variant c.302A>G p.Asn101Ser	PICPPNBC_00887	trxB	Thioredoxin reductase	0
NC_000913.3	933240	snp	T	C	C:61 T:0	CDS	+	17/3990	6/1329	missense_variant c.17T>C p.Ile6Thr	PICPPNBC_00889	ftsK	DNA translocase FtsK	0
NC_000913.3	941392	snp	A	G	G:53 A:0	CDS	+	434/2445	145/814	missense_variant c.434A>G p.Asp145Gly	PICPPNBC_00893	dmsA	Dimethyl sulfoxide reductase DmsA	0
NC_000913.3	944150	snp	G	T	T:41 G:0	CDS	+	118/864	40/287	missense_variant c.118G>T p.Ala40Ser	PICPPNBC_00895	dmsC_1	Anaerobic dimethyl sulfoxide reductase chain C	0
NC_000913.3	945095	snp	A	T	T:46 A:0	CDS	-	463/627	155/208	missense_variant c.463T>A p.Leu155Met	PICPPNBC_00896	ycaC	putative hydrolase YcaC	0
NC_000913.3	945887	snp	A	G	G:51 A:0	CDS	+	17/1149	6/382	missense_variant c.17A>G p.Gln6Arg	PICPPNBC_00897	ycaD	putative MFS-type transporter YcaD	0
NC_000913.3	955538	complex	TTTG	CTTT	CTTT:54 TTTG:0	CDS	-	1095/1761	364/586	missense_variant c.1092_1095delCAAAinsAAAG p.Asn364Lys	PICPPNBC_00904	ycaO	Ribosomal protein S12 methylthiotransferase accessory factor YcaO	0
NC_000913.3	958055	snp	C	A	A:52 C:0	CDS	+	403/1089	135/362	missense_variant c.403C>A p.Arg135Ser	PICPPNBC_00906	serC	Phosphoserine aminotransferase	0
NC_000913.3	959067	snp	G	A	A:71 G:0	CDS	+	256/1284	86/427	missense_variant c.256G>A p.Gly86Ser	PICPPNBC_00907	aroA	3-phosphoshikimate 1-carboxyvinyltransferase	0
[truncated: 1,702 more rows]

## Sheet: EC4
CHROM	POS	TYPE	REF	ALT	EVIDENCE	FTYPE	STRAND	NT_POS	AA_POS	EFFECT	LOCUS_TAG	GENE	PRODUCT
[truncated: 2,216 more rows]

## Sheet: m5
CHROM	POS	TYPE	REF	ALT	EVIDENCE	FTYPE	STRAND	NT_POS	AA_POS	EFFECT	LOCUS_TAG	GENE	PRODUCT
[truncated: 888 more rows]

[truncated: 3 more sheets: Ecoli_EC1_variants, Ecoli_EC3_variants, Morganella_m5_variants]
